# Supplementary material for: Mixed methods pilot evaluation of a gender-sensitivity training for HIV care providers in Uganda: Effects on providers and clients
Source: PLOS Glob Public Health. 2025 Sep 18;5(9):e0004247. doi: 10.1371/journal.pgph.0004247 (PMC12445538; doi:10.1371/journal.pgph.0004247)
Supplement: S1. Data — (SPS) [file pgph.0004247.s002.sps]

* Encoding: UTF-8.

******************************************
ANALYSES WITH CLIENT COHORT
******************************************

*Syntax for analyses with the client cohort
    *There are 2 datasets associated with these analyses: client long (S2_Data and S3_Data) and client wide (S4_Data and S5_Data)
    *The below syntax for each analysis specifies with dataset to use
    
************************************

***baseline equivalence, clients (use client wide data file) (S4_Data or S5_Data)
    *reported in Table 3
 
    *gender_1 = gender, male 0, female 1
    *agec = age centered, continuous
    *tribe2 = tribe, 0 Muganda, 1 all other
    *edu2 = education in 2 categories, 0 primary or less, 1 secondary or higher
    *relationship satus = 0 married or in a steady relationship, 1 all other
    *income40 = monthly income, continuous
    *yearsHIV = years since HIV diagnosis, continuous
    *treat_1 = are you on ARV treatment? 0 no, 1 yes
    *MonthsHIV = months since HIV diagnosis, continuous
    *yearsART = years since prescribed ART, continuous
    *travel30 = travel time to the clinic, continuous
    *ssm_1 = social support scale mean, continuous
    *AUDITCcom_1 = any hazardout alcohol use AUDIT score, 0=negative AUDIT-C score, 1=positive AUDIT-C score
    *finsecM_1 = mean of food insecurity scale, continuous
    *Depscore_1 = Depression score, CESD, continuous
    *AnyIP_1 = any reporting of intimate partner violence experience in lifetime, 0=no, 1=yes


* Generalized Linear Models.
GENLIN agec BY arm clinic (ORDER=DESCENDING)
  /MODEL arm clinic INTERCEPT=YES
 DISTRIBUTION=NORMAL LINK=IDENTITY
  /CRITERIA SCALE=MLE COVB=MODEL PCONVERGE=1E-006(ABSOLUTE) SINGULAR=1E-012 ANALYSISTYPE=3(WALD) 
    CILEVEL=95 CITYPE=WALD LIKELIHOOD=FULL
  /MISSING CLASSMISSING=EXCLUDE
  /PRINT CPS DESCRIPTIVES MODELINFO FIT SUMMARY SOLUTION (EXPONENTIATED).


DATASET ACTIVATE DataSet1.
* Generalized Linear Models.
GENLIN tribe2 (REFERENCE=0) BY arm clinic (ORDER=DESCENDING)
  /MODEL arm clinic INTERCEPT=YES
 DISTRIBUTION=BINOMIAL LINK=LOGIT
  /CRITERIA METHOD=FISHER(1) SCALE=1 COVB=MODEL MAXITERATIONS=100 MAXSTEPHALVING=5 
    PCONVERGE=1E-006(ABSOLUTE) SINGULAR=1E-012 ANALYSISTYPE=3(WALD) CILEVEL=95 CITYPE=WALD 
    LIKELIHOOD=FULL
  /MISSING CLASSMISSING=EXCLUDE
  /PRINT CPS DESCRIPTIVES MODELINFO FIT SUMMARY SOLUTION (EXPONENTIATED).


DATASET ACTIVATE DataSet1.
* Generalized Linear Models.
GENLIN edu2 (REFERENCE=0) BY arm clinic (ORDER=DESCENDING)
  /MODEL arm clinic INTERCEPT=YES
 DISTRIBUTION=BINOMIAL LINK=LOGIT
  /CRITERIA METHOD=FISHER(1) SCALE=1 COVB=MODEL MAXITERATIONS=100 MAXSTEPHALVING=5 
    PCONVERGE=1E-006(ABSOLUTE) SINGULAR=1E-012 ANALYSISTYPE=3(WALD) CILEVEL=95 CITYPE=WALD 
    LIKELIHOOD=FULL
  /MISSING CLASSMISSING=EXCLUDE
  /PRINT CPS DESCRIPTIVES MODELINFO FIT SUMMARY SOLUTION (EXPONENTIATED).

DATASET ACTIVATE DataSet1.
* Generalized Linear Models.
GENLIN relstat (REFERENCE=0) BY arm clinic (ORDER=DESCENDING)
  /MODEL arm clinic INTERCEPT=YES
 DISTRIBUTION=BINOMIAL LINK=LOGIT
  /CRITERIA METHOD=FISHER(1) SCALE=1 COVB=MODEL MAXITERATIONS=100 MAXSTEPHALVING=5 
    PCONVERGE=1E-006(ABSOLUTE) SINGULAR=1E-012 ANALYSISTYPE=3(WALD) CILEVEL=95 CITYPE=WALD 
    LIKELIHOOD=FULL
  /MISSING CLASSMISSING=EXCLUDE
  /PRINT CPS DESCRIPTIVES MODELINFO FIT SUMMARY SOLUTION (EXPONENTIATED).

* Generalized Linear Models.
GENLIN income40 BY arm clinic (ORDER=DESCENDING)
  /MODEL arm clinic INTERCEPT=YES
 DISTRIBUTION=NORMAL LINK=IDENTITY
  /CRITERIA SCALE=MLE COVB=MODEL PCONVERGE=1E-006(ABSOLUTE) SINGULAR=1E-012 ANALYSISTYPE=3(WALD) 
    CILEVEL=95 CITYPE=WALD LIKELIHOOD=FULL
  /MISSING CLASSMISSING=EXCLUDE
  /PRINT CPS DESCRIPTIVES MODELINFO FIT SUMMARY SOLUTION (EXPONENTIATED).

* Generalized Linear Models.
GENLIN yearsART BY arm clinic (ORDER=DESCENDING)
  /MODEL arm clinic INTERCEPT=YES
 DISTRIBUTION=NORMAL LINK=IDENTITY
  /CRITERIA SCALE=MLE COVB=MODEL PCONVERGE=1E-006(ABSOLUTE) SINGULAR=1E-012 ANALYSISTYPE=3(WALD) 
    CILEVEL=95 CITYPE=WALD LIKELIHOOD=FULL
  /MISSING CLASSMISSING=EXCLUDE
  /PRINT CPS DESCRIPTIVES MODELINFO FIT SUMMARY SOLUTION (EXPONENTIATED).

* Generalized Linear Models.
GENLIN yearsHIV BY arm clinic (ORDER=DESCENDING)
  /MODEL arm clinic INTERCEPT=YES
 DISTRIBUTION=NORMAL LINK=IDENTITY
  /CRITERIA SCALE=MLE COVB=MODEL PCONVERGE=1E-006(ABSOLUTE) SINGULAR=1E-012 ANALYSISTYPE=3(WALD) 
    CILEVEL=95 CITYPE=WALD LIKELIHOOD=FULL
  /MISSING CLASSMISSING=EXCLUDE
  /PRINT CPS DESCRIPTIVES MODELINFO FIT SUMMARY SOLUTION (EXPONENTIATED).


DATASET ACTIVATE DataSet1.
* Generalized Linear Models.
GENLIN treat_1 (REFERENCE=0) BY arm clinic (ORDER=DESCENDING)
  /MODEL arm clinic INTERCEPT=YES
 DISTRIBUTION=BINOMIAL LINK=LOGIT
  /CRITERIA METHOD=FISHER(1) SCALE=1 COVB=MODEL MAXITERATIONS=100 MAXSTEPHALVING=5 
    PCONVERGE=1E-006(ABSOLUTE) SINGULAR=1E-012 ANALYSISTYPE=3(WALD) CILEVEL=95 CITYPE=WALD 
    LIKELIHOOD=FULL
  /MISSING CLASSMISSING=EXCLUDE
  /PRINT CPS DESCRIPTIVES MODELINFO FIT SUMMARY SOLUTION (EXPONENTIATED).

* Generalized Linear Models.
GENLIN travel_30 BY arm clinic (ORDER=DESCENDING)
  /MODEL arm clinic INTERCEPT=YES
 DISTRIBUTION=NORMAL LINK=IDENTITY
  /CRITERIA SCALE=MLE COVB=MODEL PCONVERGE=1E-006(ABSOLUTE) SINGULAR=1E-012 ANALYSISTYPE=3(WALD) 
    CILEVEL=95 CITYPE=WALD LIKELIHOOD=FULL
  /MISSING CLASSMISSING=EXCLUDE
  /PRINT CPS DESCRIPTIVES MODELINFO FIT SUMMARY SOLUTION (EXPONENTIATED).
    
* Generalized Linear Models.
GENLIN ssm_1 BY arm clinic (ORDER=DESCENDING)
  /MODEL arm clinic INTERCEPT=YES
 DISTRIBUTION=NORMAL LINK=IDENTITY
  /CRITERIA SCALE=MLE COVB=MODEL PCONVERGE=1E-006(ABSOLUTE) SINGULAR=1E-012 ANALYSISTYPE=3(WALD) 
    CILEVEL=95 CITYPE=WALD LIKELIHOOD=FULL
  /MISSING CLASSMISSING=EXCLUDE
  /PRINT CPS DESCRIPTIVES MODELINFO FIT SUMMARY SOLUTION (EXPONENTIATED).

DATASET ACTIVATE DataSet1.
* Generalized Linear Models.
GENLIN AUDITCcom_1 (REFERENCE=0) BY arm clinic (ORDER=DESCENDING)
  /MODEL arm clinic INTERCEPT=YES
 DISTRIBUTION=BINOMIAL LINK=LOGIT
  /CRITERIA METHOD=FISHER(1) SCALE=1 COVB=MODEL MAXITERATIONS=100 MAXSTEPHALVING=5 
    PCONVERGE=1E-006(ABSOLUTE) SINGULAR=1E-012 ANALYSISTYPE=3(WALD) CILEVEL=95 CITYPE=WALD 
    LIKELIHOOD=FULL
  /MISSING CLASSMISSING=EXCLUDE
  /PRINT CPS DESCRIPTIVES MODELINFO FIT SUMMARY SOLUTION (EXPONENTIATED).

* Generalized Linear Models.
GENLIN finsecm_1 BY arm clinic (ORDER=DESCENDING)
  /MODEL arm clinic INTERCEPT=YES
 DISTRIBUTION=NORMAL LINK=IDENTITY
  /CRITERIA SCALE=MLE COVB=MODEL PCONVERGE=1E-006(ABSOLUTE) SINGULAR=1E-012 ANALYSISTYPE=3(WALD) 
    CILEVEL=95 CITYPE=WALD LIKELIHOOD=FULL
  /MISSING CLASSMISSING=EXCLUDE
  /PRINT CPS DESCRIPTIVES MODELINFO FIT SUMMARY SOLUTION (EXPONENTIATED).

* Generalized Linear Models.
GENLIN depscore_1 BY arm clinic (ORDER=DESCENDING)
  /MODEL arm clinic INTERCEPT=YES
 DISTRIBUTION=NORMAL LINK=IDENTITY
  /CRITERIA SCALE=MLE COVB=MODEL PCONVERGE=1E-006(ABSOLUTE) SINGULAR=1E-012 ANALYSISTYPE=3(WALD) 
    CILEVEL=95 CITYPE=WALD LIKELIHOOD=FULL
  /MISSING CLASSMISSING=EXCLUDE
  /PRINT CPS DESCRIPTIVES MODELINFO FIT SUMMARY SOLUTION (EXPONENTIATED).

DATASET ACTIVATE DataSet1.
* Generalized Linear Models.
GENLIN AnyIPV_1 (REFERENCE=0) BY arm clinic (ORDER=DESCENDING)
  /MODEL arm clinic INTERCEPT=YES
 DISTRIBUTION=BINOMIAL LINK=LOGIT
  /CRITERIA METHOD=FISHER(1) SCALE=1 COVB=MODEL MAXITERATIONS=100 MAXSTEPHALVING=5 
    PCONVERGE=1E-006(ABSOLUTE) SINGULAR=1E-012 ANALYSISTYPE=3(WALD) CILEVEL=95 CITYPE=WALD 
    LIKELIHOOD=FULL
  /MISSING CLASSMISSING=EXCLUDE
  /PRINT CPS DESCRIPTIVES MODELINFO FIT SUMMARY SOLUTION (EXPONENTIATED).


********************************************


 ***descriptive statistics for client outcomes, at all 3 time points (use client wide data file) (S4_Data or S5_Data)
    *reported in Table 4
    
 *filters for assessing descriptive statistics in intervention only participants vs. cotnrol only participants
    
*intervention only
    
USE ALL.
COMPUTE filter_$=(arm=1).
VARIABLE LABELS filter_$ 'arm=1 (FILTER)'.
VALUE LABELS filter_$ 0 'Not Selected' 1 'Selected'.
FORMATS filter_$ (f1.0).
FILTER BY filter_$.
EXECUTE.

*control only

USE ALL.
COMPUTE filter_$=(arm=0).
VARIABLE LABELS filter_$ 'arm=0 (FILTER)'.
VALUE LABELS filter_$ 0 'Not Selected' 1 'Selected'.
FORMATS filter_$ (f1.0).
FILTER BY filter_$.
EXECUTE.

*
FILTER OFF.
USE ALL.
EXECUTE.

*each of the below variables are followed by _1, _2, and _3 to indicate time point (time 1, baseline; time 2, 6-months; time 3, 12-months follow up)

*ADH = ART dose adherence, proportion of pills taken as prescribed
*propvisk = HIV clinic appointment adherence, proportion of visits scheduled kept
*commOm = mean of the quality of communication with provider scale
*satisMrec = mean of client satisfaction with care cale
*stigma = overall mean HIV stigma score
*astigma = mean of anticipated HIV stigma score
*istigma = mean of internalized HIV stigma score
*estigma = mean of enacted HIV stigma score


    DATASET ACTIVATE DataSet1.
DESCRIPTIVES VARIABLES= ADH_1 ADH_2 ADH_3 propvisk_1 propvisk_2 propvisk_3 commm_1 commm_2 commm_3 PDMm_1 PDMm_2 PDMm_3 satismrec_1 satismrec_2 satismrec_3
  stigmam_1 stigmam_2 stigmam_3 astigm_1 astigm_2 astigm_3 estigm_1 estigm_2 estigm_3 istigm_1 istigm_2 istigm_3 
  /STATISTICS=MEAN STDDEV MIN MAX.


********************************************

***intervention effects, clients (use client long data file (S2_Data or S3_Data)
    *reported in Table 4

*Outcome variables, all continuous and coded as higher score = greater 

*ADHprop = ART dose adherence, proportion of pills taken as prescribed
*propvisk = HIV clinic appointment adherence, proportion of visits scheduled kept
*commOm = mean of the quality of communication with provider scale
*satisMrec = mean of client satisfaction with care cale
*stigma = overall mean HIV stigma score
*astigma = mean of anticipated HIV stigma score
*istigma = mean of internalized HIV stigma score
*estigma = mean of enacted HIV stigma score

*Variables tested as covariates in the models below, all measured at baseline - only statistically or theoretically meaningful remained in final models; final models reported below.
    *gender_1 = gender, male 0, female 1
    *agec = age centered, continuous
    *edu2 = education in 2 categories, 0 primary or less, 1 secondary or higher
    *income40 = income, continuous
    *yearsART = years since prescribed ART, continuous
    *yearsHIV = uears since HIV diagnosis, continuous
    *travel30 = travel time to the clinic
    *AUDITCcom_1 = AUDIT score, 0=negative AUDIT-C score, 1=positive AUDIT-C score
    *finsecM_1 = mean of food insecurity scale, continuous
    *AnyIP_1 = any reporting of intimate partner violence experience in lifetime, 0=no, 1=yes

***intervention effects
    
*ART adherence 

  * Generalized Estimating Equations.
GENLIN ADHprop BY arm clinic time (ORDER=DESCENDING) 
  /MODEL clinic arm time arm*time INTERCEPT=YES
 DISTRIBUTION=NORMAL LINK=IDENTITY
  /CRITERIA SCALE=MLE PCONVERGE=1E-006(ABSOLUTE) SINGULAR=1E-012 ANALYSISTYPE=3(WALD) CILEVEL=95 
    LIKELIHOOD=FULL
  /EMMEANS TABLES=arm SCALE=ORIGINAL
  /EMMEANS TABLES=time SCALE=ORIGINAL
    /EMMEANS TABLES=clinic SCALE=ORIGINAL
  /EMMEANS TABLES=arm*time SCALE=ORIGINAL
  /REPEATED SUBJECT=PID SORT=YES CORRTYPE=AR(1) ADJUSTCORR=YES 
    COVB=ROBUST MAXITERATIONS=100 PCONVERGE=1e-006(ABSOLUTE) UPDATECORR=1
  /MISSING CLASSMISSING=EXCLUDE
  /PRINT CPS DESCRIPTIVES MODELINFO FIT SUMMARY SOLUTION (EXPONENTIATED).


***Appointment adherence, proportion of visits scheduled kept

  * Generalized Estimating Equations.
GENLIN propvisk BY arm clinic time (ORDER=DESCENDING) 
  /MODEL clinic arm time arm*time INTERCEPT=YES
 DISTRIBUTION=NORMAL LINK=IDENTITY
  /CRITERIA SCALE=MLE PCONVERGE=1E-006(ABSOLUTE) SINGULAR=1E-012 ANALYSISTYPE=3(WALD) CILEVEL=95 
    LIKELIHOOD=FULL
  /EMMEANS TABLES=arm SCALE=ORIGINAL
  /EMMEANS TABLES=time SCALE=ORIGINAL
    /EMMEANS TABLES=clinic SCALE=ORIGINAL
  /EMMEANS TABLES=arm*time SCALE=ORIGINAL
  /REPEATED SUBJECT=PID SORT=YES CORRTYPE=AR(1) ADJUSTCORR=YES 
    COVB=ROBUST MAXITERATIONS=100 PCONVERGE=1e-006(ABSOLUTE) UPDATECORR=1
  /MISSING CLASSMISSING=EXCLUDE
  /PRINT CPS DESCRIPTIVES MODELINFO FIT SUMMARY SOLUTION (EXPONENTIATED).


***Quality of communication
  

  * Generalized Estimating Equations.
GENLIN commOm BY arm clinic time (ORDER=DESCENDING) with INCOME40
  /MODEL INCOME40 clinic arm time arm*time INTERCEPT=YES
 DISTRIBUTION=NORMAL LINK=IDENTITY
  /CRITERIA SCALE=MLE PCONVERGE=1E-006(ABSOLUTE) SINGULAR=1E-012 ANALYSISTYPE=3(WALD) CILEVEL=95 
    LIKELIHOOD=FULL
  /EMMEANS TABLES=arm SCALE=ORIGINAL
  /EMMEANS TABLES=time SCALE=ORIGINAL
    /EMMEANS TABLES=clinic SCALE=ORIGINAL
  /EMMEANS TABLES=arm*time SCALE=ORIGINAL
  /REPEATED SUBJECT=PID SORT=YES CORRTYPE=AR(1) ADJUSTCORR=YES 
    COVB=ROBUST MAXITERATIONS=100 PCONVERGE=1e-006(ABSOLUTE) UPDATECORR=1
  /MISSING CLASSMISSING=EXCLUDE
  /PRINT CPS DESCRIPTIVES MODELINFO FIT SUMMARY SOLUTION (EXPONENTIATED).
    

*PDM, Perceived participatory decision-making between provider and client

  * Generalized Estimating Equations.
GENLIN PDM BY arm clinic time gender_1 (ORDER=DESCENDING) with INCOME40 yearsHIV travel_30
  /MODEL clinic arm time arm*time INTERCEPT=YES
 DISTRIBUTION=NORMAL LINK=IDENTITY
  /CRITERIA SCALE=MLE PCONVERGE=1E-006(ABSOLUTE) SINGULAR=1E-012 ANALYSISTYPE=3(WALD) CILEVEL=95 
    LIKELIHOOD=FULL
  /EMMEANS TABLES=arm SCALE=ORIGINAL
  /EMMEANS TABLES=time SCALE=ORIGINAL
    /EMMEANS TABLES=clinic SCALE=ORIGINAL
  /EMMEANS TABLES=arm*time SCALE=ORIGINAL
  /REPEATED SUBJECT=PID SORT=YES CORRTYPE=AR(1) ADJUSTCORR=YES 
    COVB=ROBUST MAXITERATIONS=100 PCONVERGE=1e-006(ABSOLUTE) UPDATECORR=1
  /MISSING CLASSMISSING=EXCLUDE
  /PRINT CPS DESCRIPTIVES MODELINFO FIT SUMMARY SOLUTION (EXPONENTIATED).
    
*Interaction, gender x PDM

  * Generalized Estimating Equations.
GENLIN PDM BY arm clinic time gender_1 (ORDER=DESCENDING) 
  /MODEL clinic arm time gender_1*arm*time INTERCEPT=YES
 DISTRIBUTION=NORMAL LINK=IDENTITY
  /CRITERIA SCALE=MLE PCONVERGE=1E-006(ABSOLUTE) SINGULAR=1E-012 ANALYSISTYPE=3(WALD) CILEVEL=95 
    LIKELIHOOD=FULL
  /EMMEANS TABLES=arm SCALE=ORIGINAL
  /EMMEANS TABLES=time SCALE=ORIGINAL
    /EMMEANS TABLES=clinic SCALE=ORIGINAL
  /EMMEANS TABLES=gender_1*arm*time SCALE=ORIGINAL
  /REPEATED SUBJECT=PID SORT=YES CORRTYPE=AR(1) ADJUSTCORR=YES 
    COVB=ROBUST MAXITERATIONS=100 PCONVERGE=1e-006(ABSOLUTE) UPDATECORR=1
  /MISSING CLASSMISSING=EXCLUDE
  /PRINT CPS DESCRIPTIVES MODELINFO FIT SUMMARY SOLUTION (EXPONENTIATED).


  * Generalized Estimating Equations.
GENLIN satisMrec BY arm clinic time gender_1  (ORDER=DESCENDING)
  /MODEL gender_1 clinic arm time arm*time INTERCEPT=YES
 DISTRIBUTION=NORMAL LINK=IDENTITY
  /CRITERIA SCALE=MLE PCONVERGE=1E-006(ABSOLUTE) SINGULAR=1E-012 ANALYSISTYPE=3(WALD) CILEVEL=95 
    LIKELIHOOD=FULL
  /EMMEANS TABLES=arm SCALE=ORIGINAL
  /EMMEANS TABLES=time SCALE=ORIGINAL
    /EMMEANS TABLES=clinic SCALE=ORIGINAL
  /EMMEANS TABLES=arm*time SCALE=ORIGINAL
  /REPEATED SUBJECT=PID SORT=YES CORRTYPE=AR(1) ADJUSTCORR=YES 
    COVB=ROBUST MAXITERATIONS=100 PCONVERGE=1e-006(ABSOLUTE) UPDATECORR=1
  /MISSING CLASSMISSING=EXCLUDE
  /PRINT CPS DESCRIPTIVES MODELINFO FIT SUMMARY SOLUTION (EXPONENTIATED).

 * Generalized Estimating Equations.
GENLIN stigma BY arm clinic time gender_1 AUDITCcom_1 (ORDER=DESCENDING) with yearsHIV
  /MODEL yearsHIV gender_1 clinic arm time arm*time INTERCEPT=YES
 DISTRIBUTION=NORMAL LINK=IDENTITY
  /CRITERIA SCALE=MLE PCONVERGE=1E-006(ABSOLUTE) SINGULAR=1E-012 ANALYSISTYPE=3(WALD) CILEVEL=95 
    LIKELIHOOD=FULL
  /EMMEANS TABLES=arm SCALE=ORIGINAL
  /EMMEANS TABLES=time SCALE=ORIGINAL
    /EMMEANS TABLES=clinic SCALE=ORIGINAL
  /EMMEANS TABLES=arm*time SCALE=ORIGINAL
  /REPEATED SUBJECT=PID SORT=YES CORRTYPE=AR(1) ADJUSTCORR=YES 
    COVB=ROBUST MAXITERATIONS=100 PCONVERGE=1e-006(ABSOLUTE) UPDATECORR=1
  /MISSING CLASSMISSING=EXCLUDE
  /PRINT CPS DESCRIPTIVES MODELINFO FIT SUMMARY SOLUTION (EXPONENTIATED).

 * Generalized Estimating Equations.
GENLIN astigma BY arm clinic time gender_1 AUDITCcom_1 (ORDER=DESCENDING) with yearsHIV
  /MODEL yearsHIV clinic arm time arm*time INTERCEPT=YES
 DISTRIBUTION=NORMAL LINK=IDENTITY
  /CRITERIA SCALE=MLE PCONVERGE=1E-006(ABSOLUTE) SINGULAR=1E-012 ANALYSISTYPE=3(WALD) CILEVEL=95 
    LIKELIHOOD=FULL
  /EMMEANS TABLES=arm SCALE=ORIGINAL
  /EMMEANS TABLES=time SCALE=ORIGINAL
    /EMMEANS TABLES=clinic SCALE=ORIGINAL
  /EMMEANS TABLES=arm*time SCALE=ORIGINAL
  /REPEATED SUBJECT=PID SORT=YES CORRTYPE=AR(1) ADJUSTCORR=YES 
    COVB=ROBUST MAXITERATIONS=100 PCONVERGE=1e-006(ABSOLUTE) UPDATECORR=1
  /MISSING CLASSMISSING=EXCLUDE
  /PRINT CPS DESCRIPTIVES MODELINFO FIT SUMMARY SOLUTION (EXPONENTIATED).

 * Generalized Estimating Equations.
GENLIN estigma BY arm clinic time (ORDER=DESCENDING) 
  /MODEL clinic arm time arm*time INTERCEPT=YES
 DISTRIBUTION=NORMAL LINK=IDENTITY
  /CRITERIA SCALE=MLE PCONVERGE=1E-006(ABSOLUTE) SINGULAR=1E-012 ANALYSISTYPE=3(WALD) CILEVEL=95 
    LIKELIHOOD=FULL
  /EMMEANS TABLES=arm SCALE=ORIGINAL
  /EMMEANS TABLES=time SCALE=ORIGINAL
    /EMMEANS TABLES=clinic SCALE=ORIGINAL
  /EMMEANS TABLES=arm*time SCALE=ORIGINAL
  /REPEATED SUBJECT=PID SORT=YES CORRTYPE=AR(1) ADJUSTCORR=YES 
    COVB=ROBUST MAXITERATIONS=100 PCONVERGE=1e-006(ABSOLUTE) UPDATECORR=1
  /MISSING CLASSMISSING=EXCLUDE
  /PRINT CPS DESCRIPTIVES MODELINFO FIT SUMMARY SOLUTION (EXPONENTIATED).
    
 * Generalized Estimating Equations.
GENLIN istigma BY arm clinic time gender_1 (ORDER=DESCENDING) with yearsHIV
  /MODEL yearsHIV gender_1 clinic arm time arm*time INTERCEPT=YES
 DISTRIBUTION=NORMAL LINK=IDENTITY
  /CRITERIA SCALE=MLE PCONVERGE=1E-006(ABSOLUTE) SINGULAR=1E-012 ANALYSISTYPE=3(WALD) CILEVEL=95 
    LIKELIHOOD=FULL
  /EMMEANS TABLES=arm SCALE=ORIGINAL
  /EMMEANS TABLES=time SCALE=ORIGINAL
    /EMMEANS TABLES=clinic SCALE=ORIGINAL
  /EMMEANS TABLES=arm*time SCALE=ORIGINAL
  /REPEATED SUBJECT=PID SORT=YES CORRTYPE=AR(1) ADJUSTCORR=YES 
    COVB=ROBUST MAXITERATIONS=100 PCONVERGE=1e-006(ABSOLUTE) UPDATECORR=1
  /MISSING CLASSMISSING=EXCLUDE
  /PRINT CPS DESCRIPTIVES MODELINFO FIT SUMMARY SOLUTION (EXPONENTIATED).
    
