# Supplementary material for: Mixed methods pilot evaluation of a gender-sensitivity training for HIV care providers in Uganda: Effects on providers and clients
Source: PLOS Glob Public Health. 2025 Sep 18;5(9):e0004247. doi: 10.1371/journal.pgph.0004247 (PMC12445538; doi:10.1371/journal.pgph.0004247)
Supplement: S3. Data — (XLSX) [file pgph.0004247.s004.xlsx]

## Sheet: Client_long_public
PID	clinic	arm	time	gender_1	agec	edu2	income40	yearsART	yearsHIV	travel_30	AUDITCcom_1	finsecM_1	AnyIPV_1	ADHprop	propvisk	commOm	satisMrec	PDM	stigma	astigma	istigma	estigma
633242	0	0	1	0	32	0	3.75	#NULL!	0	0.666667	0	0	1	#NULL!	#NULL!	0.866667	3.5	0.428571	1.71429	3	1	1.14286
633242	0	0	2	0	32	0	3.75	#NULL!	0	0.666667	0	0	1	#NULL!	#NULL!	#NULL!	#NULL!	#NULL!	#NULL!	#NULL!	#NULL!	#NULL!
633242	0	0	3	0	32	0	3.75	#NULL!	0	0.666667	0	0	1	#NULL!	#NULL!	#NULL!	#NULL!	#NULL!	#NULL!	#NULL!	#NULL!	#NULL!
723862	0	0	1	0	30	1	1.5	12	14	4	0	0	0	100	0.75	2.06667	3	2.57143	0.666667	1	1	0
723862	0	0	2	0	30	1	1.5	12	14	4	0	0	0	#NULL!	#NULL!	#NULL!	#NULL!	#NULL!	#NULL!	#NULL!	#NULL!	#NULL!
723862	0	0	3	0	30	1	1.5	12	14	4	0	0	0	#NULL!	#NULL!	#NULL!	#NULL!	#NULL!	#NULL!	#NULL!	#NULL!	#NULL!
973906	1	1	1	1	11	0	0.25	3	3	1	0	2.11111	1	100	1	1.81111	3.5	0.428571	0	0	0	0
973906	1	1	2	1	11	0	0.25	3	3	1	0	2.11111	1	#NULL!	#NULL!	#NULL!	#NULL!	#NULL!	#NULL!	#NULL!	#NULL!	#NULL!
973906	1	1	3	1	11	0	0.25	3	3	1	0	2.11111	1	#NULL!	#NULL!	#NULL!	#NULL!	#NULL!	#NULL!	#NULL!	#NULL!	#NULL!
876220	1	1	1	0	4	0	6.25	#NULL!	0	1.33333	0	0.222222	1	#NULL!	1	2.1	4	4	0	0	0	0
876220	1	1	2	0	4	0	6.25	#NULL!	0	1.33333	0	0.222222	1	#NULL!	#NULL!	#NULL!	#NULL!	#NULL!	#NULL!	#NULL!	#NULL!	#NULL!
876220	1	1	3	0	4	0	6.25	#NULL!	0	1.33333	0	0.222222	1	#NULL!	#NULL!	#NULL!	#NULL!	#NULL!	#NULL!	#NULL!	#NULL!	#NULL!
614469	0	0	1	0	28	1	20	0	0	1	0	0	0	100	1	2	3	2.71429	0.333333	1	0	0
614469	0	0	2	0	28	1	20	0	0	1	0	0	0	#NULL!	#NULL!	#NULL!	#NULL!	#NULL!	#NULL!	#NULL!	#NULL!	#NULL!
614469	0	0	3	0	28	1	20	0	0	1	0	0	0	#NULL!	#NULL!	#NULL!	#NULL!	#NULL!	#NULL!	#NULL!	#NULL!	#NULL!
886487	1	1	1	0	42	0	5	15	15	0.666667	1	1.66667	1	100	1	1.88889	3.5	2.85714	0.904762	1.28571	0	1.42857
886487	1	1	2	0	42	0	5	15	15	0.666667	1	1.66667	1	#NULL!	#NULL!	#NULL!	#NULL!	#NULL!	#NULL!	#NULL!	#NULL!	#NULL!
886487	1	1	3	0	42	0	5	15	15	0.666667	1	1.66667	1	#NULL!	#NULL!	#NULL!	#NULL!	#NULL!	#NULL!	#NULL!	#NULL!	#NULL!
732277	0	0	1	1	10	0	1.25	0	0	2	0	1.22222	0	100	1	2.51111	3.5	2.85714	0.904762	1.71429	1	0
732277	0	0	2	1	10	0	1.25	0	0	2	0	1.22222	0	#NULL!	#NULL!	#NULL!	#NULL!	#NULL!	#NULL!	#NULL!	#NULL!	#NULL!
732277	0	0	3	1	10	0	1.25	0	0	2	0	1.22222	0	#NULL!	#NULL!	#NULL!	#NULL!	#NULL!	#NULL!	#NULL!	#NULL!	#NULL!
683462	0	0	1	0	15	0	7.5	0	0	2	1	0	1	100	1	2.6	3.16667	1	0.333333	0	1	0
683462	0	0	2	0	15	0	7.5	0	0	2	1	0	1	#NULL!	#NULL!	#NULL!	#NULL!	#NULL!	#NULL!	#NULL!	#NULL!	#NULL!
683462	0	0	3	0	15	0	7.5	0	0	2	1	0	1	#NULL!	#NULL!	#NULL!	#NULL!	#NULL!	#NULL!	#NULL!	#NULL!	#NULL!
65074	2	0	1	1	5	0	0	0	2	1.06667	0	1.88889	0	50	1	2.64444	3	2.28571	0	0	0	0
65074	2	0	2	1	5	0	0	0	2	1.06667	0	1.88889	0	#NULL!	#NULL!	#NULL!	#NULL!	#NULL!	#NULL!	#NULL!	#NULL!	#NULL!
65074	2	0	3	1	5	0	0	0	2	1.06667	0	1.88889	0	100	1	2.83333	3	2.42857	0.45	0.571429	0.833333	0
94171	3	1	1	1	32	0	1.25	1	1	4	0	0	1	83.3333	0.857143	3.33333	3.33333	0.666667	1.09524	1.42857	1.85714	0
94171	3	1	2	1	32	0	1.25	1	1	4	0	0	1	#NULL!	#NULL!	#NULL!	#NULL!	#NULL!	#NULL!	#NULL!	#NULL!	#NULL!
94171	3	1	3	1	32	0	1.25	1	1	4	0	0	1	#NULL!	#NULL!	#NULL!	#NULL!	#NULL!	#NULL!	#NULL!	#NULL!	#NULL!
98157	3	1	1	0	28	1	2.5	0	1	1	0	1.55556	1	0	1	1.84444	3	1.16667	1.57143	1.85714	1.42857	1.42857
98157	3	1	2	0	28	1	2.5	0	1	1	0	1.55556	1	#NULL!	#NULL!	#NULL!	#NULL!	#NULL!	#NULL!	#NULL!	#NULL!	#NULL!
98157	3	1	3	0	28	1	2.5	0	1	1	0	1.55556	1	#NULL!	#NULL!	#NULL!	#NULL!	#NULL!	#NULL!	#NULL!	#NULL!	#NULL!
92217	3	1	1	1	32	0	0.5	10	10	3	0	2	#NULL!	88.8889	1	3.38889	3.83333	2.14286	0	0	0	0
92217	3	1	2	1	32	0	0.5	10	10	3	0	2	#NULL!	#NULL!	#NULL!	#NULL!	#NULL!	#NULL!	#NULL!	#NULL!	#NULL!	#NULL!
92217	3	1	3	1	32	0	0.5	10	10	3	0	2	#NULL!	#NULL!	#NULL!	#NULL!	#NULL!	#NULL!	#NULL!	#NULL!	#NULL!	#NULL!
89568	3	1	1	0	40	1	3.75	15	34	2	0	0.555556	#NULL!	100	1	3.8	3.83333	1.57143	0.142857	0.428571	0	0
89568	3	1	2	0	40	1	3.75	15	34	2	0	0.555556	#NULL!	#NULL!	#NULL!	#NULL!	#NULL!	#NULL!	#NULL!	#NULL!	#NULL!	#NULL!
89568	3	1	3	0	40	1	3.75	15	34	2	0	0.555556	#NULL!	#NULL!	#NULL!	#NULL!	#NULL!	#NULL!	#NULL!	#NULL!	#NULL!	#NULL!
96195	3	1	1	1	47	0	0.5	0	0	0.0666667	1	0.222222	#NULL!	75	1	3.21111	4	1.57143	0.142857	0	0.428571	0
96195	3	1	2	1	47	0	0.5	0	0	0.0666667	1	0.222222	#NULL!	#NULL!	#NULL!	#NULL!	#NULL!	#NULL!	#NULL!	#NULL!	#NULL!	#NULL!
96195	3	1	3	1	47	0	0.5	0	0	0.0666667	1	0.222222	#NULL!	#NULL!	#NULL!	#NULL!	#NULL!	#NULL!	#NULL!	#NULL!	#NULL!	#NULL!
6434	4	0	1	1	20	0	2.5	9	10	2	0	1.66667	0	100	0.5	0.266667	2	2.71429	1.2381	2.14286	1.57143	0
6434	4	0	2	1	20	0	2.5	9	10	2	0	1.66667	0	#NULL!	#NULL!	#NULL!	#NULL!	#NULL!	#NULL!	#NULL!	#NULL!	#NULL!
6434	4	0	3	1	20	0	2.5	9	10	2	0	1.66667	0	#NULL!	#NULL!	#NULL!	#NULL!	#NULL!	#NULL!	#NULL!	#NULL!	#NULL!
7245	4	0	1	1	21	0	0	11	15	2	0	0.222222	0	100	1	2.05556	3.5	2.71429	0	0	0	0
7245	4	0	2	1	21	0	0	11	15	2	0	0.222222	0	#NULL!	#NULL!	#NULL!	#NULL!	#NULL!	#NULL!	#NULL!	#NULL!	#NULL!
7245	4	0	3	1	21	0	0	11	15	2	0	0.222222	0	#NULL!	#NULL!	#NULL!	#NULL!	#NULL!	#NULL!	#NULL!	#NULL!	#NULL!
836992	1	1	1	1	27	1	1.25	0	0	0.333333	0	0.555556	0	100	1	0.7	3.33333	0.6	0.190476	0.571429	0	0
836992	1	1	2	1	27	1	1.25	0	0	0.333333	0	0.555556	0	#NULL!	#NULL!	#NULL!	#NULL!	#NULL!	#NULL!	#NULL!	#NULL!	#NULL!
836992	1	1	3	1	27	1	1.25	0	0	0.333333	0	0.555556	0	100	1	1.66667	2.33333	1.71429	0.714286	0.857143	1.28571	0
759675	0	0	1	1	33	0	1.75	13	18	2	0	0	1	100	1	2	3.16667	2.71429	0.333333	0	1	0
759675	0	0	2	1	33	0	1.75	13	18	2	0	0	1	#NULL!	#NULL!	#NULL!	#NULL!	#NULL!	#NULL!	#NULL!	#NULL!	#NULL!
759675	0	0	3	1	33	0	1.75	13	18	2	0	0	1	100	1	3.25	3	3.28571	0.571429	0.714286	1	0
668733	0	0	1	0	30	0	0	0	0	2	0	0	0	100	0.857143	2	3	1.71429	0.761905	1	1.28571	0
668733	0	0	2	0	30	0	0	0	0	2	0	0	0	#NULL!	#NULL!	#NULL!	#NULL!	#NULL!	#NULL!	#NULL!	#NULL!	#NULL!
668733	0	0	3	0	30	0	0	0	0	2	0	0	0	100	1	3.5	3.5	2.85714	2.14286	2.71429	1.71429	2
631038	0	0	1	0	8	0	2	3	3	4	0	0.666667	1	100	1	2	3.33333	3.42857	0.285714	0	0	0.857143
631038	0	0	2	0	8	0	2	3	3	4	0	0.666667	1	#NULL!	#NULL!	#NULL!	#NULL!	#NULL!	#NULL!	#NULL!	#NULL!	#NULL!
631038	0	0	3	0	8	0	2	3	3	4	0	0.666667	1	100	1	3.25	3.33333	3	0.285714	0.142857	0.714286	0
809783	1	1	1	1	18	0	0.5	5	4	0.333333	1	0	1	75	1	1.47778	3.83333	3	0.714286	1.85714	0	0.285714
809783	1	1	2	1	18	0	0.5	5	4	0.333333	1	0	1	#NULL!	#NULL!	#NULL!	#NULL!	#NULL!	#NULL!	#NULL!	#NULL!	#NULL!
809783	1	1	3	1	18	0	0.5	5	4	0.333333	1	0	1	75	1	2.08333	2.83333	1.71429	0.333333	1	0	0
622250	0	0	1	1	10	0	2	8	8	1.66667	0	0	0	25	1	2.93333	3.5	3	0.380952	1.14286	0	0
622250	0	0	2	1	10	0	2	8	8	1.66667	0	0	0	#NULL!	#NULL!	#NULL!	#NULL!	#NULL!	#NULL!	#NULL!	#NULL!	#NULL!
622250	0	0	3	1	10	0	2	8	8	1.66667	0	0	0	100	1	2.9	3.16667	2.71429	0.619048	1	0.714286	0.142857
613146	0	0	1	1	5	0	1	10	10	1.16667	0	2.44444	#NULL!	100	0.833333	3.86667	3.5	3.85714	0.428571	0	1.28571	0
613146	0	0	2	1	5	0	1	10	10	1.16667	0	2.44444	#NULL!	#NULL!	#NULL!	#NULL!	#NULL!	#NULL!	#NULL!	#NULL!	#NULL!	#NULL!
613146	0	0	3	1	5	0	1	10	10	1.16667	0	2.44444	#NULL!	100	1	2.83333	3	2.14286	0.666667	1	1	0
79071	2	0	1	1	20	0	0.25	8	12	4	0	1.11111	0	58.3333	1	2.54444	3.5	2.57143	0.285714	0.285714	0.571429	0
79071	2	0	2	1	20	0	0.25	8	12	4	0	1.11111	0	#NULL!	#NULL!	#NULL!	#NULL!	#NULL!	#NULL!	#NULL!	#NULL!	#NULL!
79071	2	0	3	1	20	0	0.25	8	12	4	0	1.11111	0	100	1	2.70833	3	2.28571	0.428571	0.285714	1	0
74788	2	0	1	0	31	1	2.5e-05	2	23	0.333333	1	2	0	100	1	2.38889	3.5	2.71429	0.333333	0	1	0
74788	2	0	2	0	31	1	2.5e-05	2	23	0.333333	1	2	0	#NULL!	#NULL!	#NULL!	#NULL!	#NULL!	#NULL!	#NULL!	#NULL!	#NULL!
74788	2	0	3	0	31	1	2.5e-05	2	23	0.333333	1	2	0	100	1	3.03333	3.5	2.57143	0.047619	0	0.142857	0
823194	1	1	1	0	7	0	12	0	0	0.666667	1	0	0	100	1	2.81111	4	4	0.047619	0	0.142857	0
823194	1	1	2	0	7	0	12	0	0	0.666667	1	0	0	#NULL!	#NULL!	#NULL!	#NULL!	#NULL!	#NULL!	#NULL!	#NULL!	#NULL!
823194	1	1	3	0	7	0	12	0	0	0.666667	1	0	0	100	1	2.75	2.83333	1.57143	0	0	0	0
785669	0	0	1	1	30	0	2	11	13	2	0	0	0	100	1	2.16667	3	2.14286	0.619048	0.857143	1	0
785669	0	0	2	1	30	0	2	11	13	2	0	0	0	#NULL!	#NULL!	#NULL!	#NULL!	#NULL!	#NULL!	#NULL!	#NULL!	#NULL!
785669	0	0	3	1	30	0	2	11	13	2	0	0	0	100	1	2.58333	3	2.14286	0.761905	1	1.28571	0
73343	2	0	1	1	13	0	5	1	1	2	1	0	0	100	0.833333	3.04444	3	3.28571	0.333333	0	1	0
73343	2	0	2	1	13	0	5	1	1	2	1	0	0	#NULL!	#NULL!	#NULL!	#NULL!	#NULL!	#NULL!	#NULL!	#NULL!	#NULL!
73343	2	0	3	1	13	0	5	1	1	2	1	0	0	100	1	2.91667	3.33333	2.42857	0.666667	1	1	0
67593	2	0	1	1	12	0	0.5	5	6	1	0	0.666667	0	100	1	2.41111	3.16667	2	0.047619	0	0.142857	0
67593	2	0	2	1	12	0	0.5	5	6	1	0	0.666667	0	#NULL!	#NULL!	#NULL!	#NULL!	#NULL!	#NULL!	#NULL!	#NULL!	#NULL!
67593	2	0	3	1	12	0	0.5	5	6	1	0	0.666667	0	100	1	2.66667	3	2.71429	0.142857	0	0.428571	0
6381	4	0	1	0	33	0	0.75	32	32	1.16667	0	0	0	100	1	2.83333	3.16667	2.71429	0	0	0	0
6381	4	0	2	0	33	0	0.75	32	32	1.16667	0	0	0	#NULL!	#NULL!	#NULL!	#NULL!	#NULL!	#NULL!	#NULL!	#NULL!	#NULL!
6381	4	0	3	0	33	0	0.75	32	32	1.16667	0	0	0	100	1	2.7	3.5	3	0	0	0	0
97865	3	1	1	1	34	0	2.5	0	0	1	0	0.333333	#NULL!	100	1	1.53333	2.83333	1.42857	1.09524	1.57143	0.571429	1.14286
97865	3	1	2	1	34	0	2.5	0	0	1	0	0.333333	#NULL!	#NULL!	#NULL!	#NULL!	#NULL!	#NULL!	#NULL!	#NULL!	#NULL!	#NULL!
97865	3	1	3	1	34	0	2.5	0	0	1	0	0.333333	#NULL!	100	1	1.66667	2.66667	2.42857	0	0	0	0
85148	3	1	1	0	4	0	3.75	0	0	2	0	0	1	100	1	2.4	3.66667	2.71429	1.19048	0.857143	2.71429	0
85148	3	1	2	0	4	0	3.75	0	0	2	0	0	1	#NULL!	#NULL!	#NULL!	#NULL!	#NULL!	#NULL!	#NULL!	#NULL!	#NULL!
85148	3	1	3	0	4	0	3.75	0	0	2	0	0	1	75	1	2.08333	3	4	0	0	0	0
92631	3	1	1	0	35	1	7.5	14	15	1	0	2.22222	1	100	1	3.83333	4	1.71429	0.666667	0.857143	0	1.14286
92631	3	1	2	0	35	1	7.5	14	15	1	0	2.22222	1	#NULL!	#NULL!	#NULL!	#NULL!	#NULL!	#NULL!	#NULL!	#NULL!	#NULL!
92631	3	1	3	0	35	1	7.5	14	15	1	0	2.22222	1	100	1	0.666667	3.33333	2.42857	0	0	0	0
74965	2	0	1	1	20	0	0.5	3	3	1	1	1.55556	0	100	1	2.78889	3.5	3.85714	0.333333	0	1	0
74965	2	0	2	1	20	0	0.5	3	3	1	1	1.55556	0	#NULL!	#NULL!	#NULL!	#NULL!	#NULL!	#NULL!	#NULL!	#NULL!	#NULL!
74965	2	0	3	1	20	0	0.5	3	3	1	1	1.55556	0	100	1	3.5	4	3	2.14286	2.14286	2.28571	2
64496	2	0	1	0	30	1	2.5	3	3	1.33333	0	0	0	100	1	3.44444	3.5	2.14286	0.238095	0	0.714286	0
64496	2	0	2	0	30	1	2.5	3	3	1.33333	0	0	0	#NULL!	#NULL!	#NULL!	#NULL!	#NULL!	#NULL!	#NULL!	#NULL!	#NULL!
64496	2	0	3	0	30	1	2.5	3	3	1.33333	0	0	0	100	1	2.79167	3.66667	3.42857	1.04762	1.57143	1.57143	0
63895	2	0	1	0	20	0	1.25	3	3	1.33333	0	0	0	100	1	3.43333	3.5	3.42857	1.09524	1.42857	1.85714	0
63895	2	0	2	0	20	0	1.25	3	3	1.33333	0	0	0	#NULL!	#NULL!	#NULL!	#NULL!	#NULL!	#NULL!	#NULL!	#NULL!	#NULL!
63895	2	0	3	0	20	0	1.25	3	3	1.33333	0	0	0	100	1	2.6	3.5	3.28571	0.666667	1	1	0
7904	4	0	1	0	18	1	7.5	0	0	0.166667	1	0.111111	0	100	1	2.38889	3.33333	3.85714	0.333333	0	1	0
7904	4	0	2	0	18	1	7.5	0	0	0.166667	1	0.111111	0	#NULL!	#NULL!	#NULL!	#NULL!	#NULL!	#NULL!	#NULL!	#NULL!	#NULL!
7904	4	0	3	0	18	1	7.5	0	0	0.166667	1	0.111111	0	100	1	2.54167	3.83333	3	0.714286	1	1.14286	0
624318	0	0	1	0	28	0	0.25	9	10	4	0	0.111111	0	100	1	2	3	2.57143	0.666667	1	1	0
624318	0	0	2	0	28	0	0.25	9	10	4	0	0.111111	0	#NULL!	#NULL!	#NULL!	#NULL!	#NULL!	#NULL!	#NULL!	#NULL!	#NULL!
624318	0	0	3	0	28	0	0.25	9	10	4	0	0.111111	0	100	1	3.08333	3.66667	3	0.428571	0.571429	0.714286	0
6743	4	0	1	1	16	0	1.25	0	0	1	0	0	0	100	1	2.03333	3.5	2	0.380952	0	1.14286	0
6743	4	0	2	1	16	0	1.25	0	0	1	0	0	0	#NULL!	#NULL!	#NULL!	#NULL!	#NULL!	#NULL!	#NULL!	#NULL!	#NULL!
6743	4	0	3	1	16	0	1.25	0	0	1	0	0	0	100	1	2.66667	3.16667	2.71429	0.761905	1	1.28571	0
6945	4	0	1	0	12	0	0.5	0	0	0.333333	0	1.55556	0	100	1	0.6	3	0.428571	0.666667	1	1	0
6945	4	0	2	0	12	0	0.5	0	0	0.333333	0	1.55556	0	#NULL!	#NULL!	#NULL!	#NULL!	#NULL!	#NULL!	#NULL!	#NULL!	#NULL!
6945	4	0	3	0	12	0	0.5	0	0	0.333333	0	1.55556	0	100	1	2.91667	3.5	2.42857	0.761905	1.14286	1.14286	0
6219	4	0	1	0	22	0	2.5	8	8	2	1	0.666667	0	100	1	2.3	3.5	2.42857	0.285714	0	0.857143	0
6219	4	0	2	0	22	0	2.5	8	8	2	1	0.666667	0	#NULL!	#NULL!	#NULL!	#NULL!	#NULL!	#NULL!	#NULL!	#NULL!	#NULL!
6219	4	0	3	0	22	0	2.5	8	8	2	1	0.666667	0	100	1	2.66667	3.5	3.42857	0.52381	1	0.571429	0
7924	4	0	1	0	28	0	0.25	4	4	4	0	0.444444	0	100	1	2.25556	3.5	0.857143	0	0	0	0
7924	4	0	2	0	28	0	0.25	4	4	4	0	0.444444	0	#NULL!	#NULL!	#NULL!	#NULL!	#NULL!	#NULL!	#NULL!	#NULL!	#NULL!
7924	4	0	3	0	28	0	0.25	4	4	4	0	0.444444	0	100	1	3.58333	3.5	3.14286	0.333333	0.571429	0.428571	0
7011	4	0	1	1	37	0	0.25	10	12	1.33333	0	0.444444	0	100	1	2.32222	3.5	2.57143	0.333333	0	1	0
7011	4	0	2	1	37	0	0.25	10	12	1.33333	0	0.444444	0	#NULL!	#NULL!	#NULL!	#NULL!	#NULL!	#NULL!	#NULL!	#NULL!	#NULL!
7011	4	0	3	1	37	0	0.25	10	12	1.33333	0	0.444444	0	100	1	3.58333	3.5	3.14286	0.52381	0.571429	1	0
8126	5	1	1	0	42	0	0.5	14	27	4	0	1.88889	0	100	1	0.533333	1.66667	1.14286	0.380952	0.857143	0	0.285714
8126	5	1	2	0	42	0	0.5	14	27	4	0	1.88889	0	#NULL!	#NULL!	#NULL!	#NULL!	#NULL!	#NULL!	#NULL!	#NULL!	#NULL!
8126	5	1	3	0	42	0	0.5	14	27	4	0	1.88889	0	100	1	2.58333	3.83333	3.85714	0.0952381	0	0.285714	0
8927	5	1	1	0	14	0	2.5	0	0	4	0	0.666667	0	100	1	3.71111	4	1.33333	0.47619	0.428571	1	0
8927	5	1	2	0	14	0	2.5	0	0	4	0	0.666667	0	#NULL!	#NULL!	#NULL!	#NULL!	#NULL!	#NULL!	#NULL!	#NULL!	#NULL!
8927	5	1	3	0	14	0	2.5	0	0	4	0	0.666667	0	100	1	2.41667	3	3.14286	0.0952381	0.285714	0	0
8080	5	1	1	1	10	0	2.5	5	5	0.666667	0	0.666667	1	100	1	2.77778	3	1.42857	0.666667	1.28571	0.714286	0
8080	5	1	2	1	10	0	2.5	5	5	0.666667	0	0.666667	1	#NULL!	#NULL!	#NULL!	#NULL!	#NULL!	#NULL!	#NULL!	#NULL!	#NULL!
8080	5	1	3	1	10	0	2.5	5	5	0.666667	0	0.666667	1	100	1	3.16667	3.5	3.28571	0.142857	0.428571	0	0
8129	5	1	1	0	33	1	11.5	0	0	1	0	0	#NULL!	100	0.8	1.94444	4	1.71429	0.142857	0	0.428571	0
8129	5	1	2	0	33	1	11.5	0	0	1	0	0	#NULL!	#NULL!	#NULL!	#NULL!	#NULL!	#NULL!	#NULL!	#NULL!	#NULL!	#NULL!
8129	5	1	3	0	33	1	11.5	0	0	1	0	0	#NULL!	100	1	3.16667	3.33333	2	0.714286	1.42857	0.714286	0
8361	5	1	1	0	8	0	17.5	1	1	0.1	1	0.555556	0	100	1	2.83333	3.5	3.85714	0.142857	0.428571	0	0
8361	5	1	2	0	8	0	17.5	1	1	0.1	1	0.555556	0	#NULL!	#NULL!	#NULL!	#NULL!	#NULL!	#NULL!	#NULL!	#NULL!	#NULL!
8361	5	1	3	0	8	0	17.5	1	1	0.1	1	0.555556	0	100	1	2.08333	3.66667	3	0.666667	1	1	0
95760	3	1	1	0	17	0	1.25	0	0	0.166667	0	1	#NULL!	100	1	2.4	3.33333	2	0	0	0	0
95760	3	1	2	0	17	0	1.25	0	0	0.166667	0	1	#NULL!	#NULL!	#NULL!	#NULL!	#NULL!	#NULL!	#NULL!	#NULL!	#NULL!	#NULL!
95760	3	1	3	0	17	0	1.25	0	0	0.166667	0	1	#NULL!	100	1	1.33333	2.66667	2.14286	0	0	0	0
680830	0	0	1	0	30	0	2.5e-05	8	10	2	1	0.555556	0	50	1	2.6	3.5	2.85714	0	0	0	0
680830	0	0	2	0	30	0	2.5e-05	8	10	2	1	0.555556	0	#NULL!	#NULL!	#NULL!	#NULL!	#NULL!	#NULL!	#NULL!	#NULL!	#NULL!
680830	0	0	3	0	30	0	2.5e-05	8	10	2	1	0.555556	0	100	1	3.41667	3.83333	3.28571	0.047619	0	0.142857	0
82792	3	1	1	1	32	0	0.25	4	4	3	1	0.888889	#NULL!	75	1	1.73333	2.66667	2.14286	0.619048	1.85714	0	0
82792	3	1	2	1	32	0	0.25	4	4	3	1	0.888889	#NULL!	#NULL!	#NULL!	#NULL!	#NULL!	#NULL!	#NULL!	#NULL!	#NULL!	#NULL!
82792	3	1	3	1	32	0	0.25	4	4	3	1	0.888889	#NULL!	100	1	1.33333	3	1.71429	0.47619	1	0.428571	0
84896	3	1	1	1	19	1	12.5	2	3	0.233333	0	1.11111	1	75	1	1.41111	2.16667	0.571429	1.61905	0.857143	4	0
84896	3	1	2	1	19	1	12.5	2	3	0.233333	0	1.11111	1	#NULL!	#NULL!	#NULL!	#NULL!	#NULL!	#NULL!	#NULL!	#NULL!	#NULL!
84896	3	1	3	1	19	1	12.5	2	3	0.233333	0	1.11111	1	100	1	1.33333	3.66667	3.71429	1.47619	1.85714	2.57143	0
691152	0	0	1	1	22	0	0.125	0	0	0.333333	0	0.333333	1	100	0.875	1.11111	3.5	3.42857	1.47619	1	3.42857	0
691152	0	0	2	1	22	0	0.125	0	0	0.333333	0	0.333333	1	75	1	2.33333	3	2.28571	0.333333	0	1	0
691152	0	0	3	1	22	0	0.125	0	0	0.333333	0	0.333333	1	100	1	3.75	3.5	2.57143	0.285714	0	0.857143	0
716347	0	0	1	0	32	0	2.75	#NULL!	4	1	1	0	1	#NULL!	1	2.97778	3.33333	0.571429	0.333333	0	1	0
716347	0	0	2	0	32	0	2.75	#NULL!	4	1	1	0	1	100	1	2.1	3.33333	1.85714	0.142857	0.142857	0.142857	0.142857
716347	0	0	3	0	32	0	2.75	#NULL!	4	1	1	0	1	100	1	3.08333	3.16667	2.57143	0.380952	0	1.14286	0
979153	1	1	1	0	0	1	1.25	11	11	0.333333	0	0	#NULL!	100	0.428571	1.46667	2.83333	2.28571	1.47619	2.14286	1.28571	1
979153	1	1	2	0	0	1	1.25	11	11	0.333333	0	0	#NULL!	75	0.833333	2.85556	3.16667	2.71429	0.428571	1.14286	0.142857	0
979153	1	1	3	0	0	1	1.25	11	11	0.333333	0	0	#NULL!	100	1	2.91667	3.66667	2.14286	1.95238	3	2.28571	0.571429
723287	0	0	1	1	22	0	0	#NULL!	0	1	0	2.33333	1	#NULL!	1	0.9	3.5	0	0.47619	0.428571	1	0
723287	0	0	2	1	22	0	0	#NULL!	0	1	0	2.33333	1	100	1	2.27778	2.5	2.57143	0.333333	0	1	0
723287	0	0	3	1	22	0	0	#NULL!	0	1	0	2.33333	1	100	#NULL!	3.16667	3.5	2.71429	0.238095	0.142857	0.571429	0
754469	0	0	1	0	30	0	2.5e-05	8	9	4	1	1.22222	1	100	0.5	2.11111	3	0.571429	0.190476	0	0.571429	0
754469	0	0	2	0	30	0	2.5e-05	8	9	4	1	1.22222	1	100	1	1.64444	3	2.28571	0.380952	0	1.14286	0
754469	0	0	3	0	30	0	2.5e-05	8	9	4	1	1.22222	1	100	1	2.75	3	2.85714	0.333333	0	1	0
680494	0	0	1	0	20	0	5	0	0	2	0	0	0	100	1	1.66667	3.5	1.14286	0.333333	0	1	0
680494	0	0	2	0	20	0	5	0	0	2	0	0	0	100	1	1.54444	3	1.42857	0.333333	0	1	0
680494	0	0	3	0	20	0	5	0	0	2	0	0	0	100	1	2.13333	2.83333	2	1.38095	2	1.57143	0.571429
785519	0	0	1	0	38	0	12.5	8	22	1	0	0	1	100	0.625	2.61111	3.5	2.71429	0.619048	1	0.857143	0
785519	0	0	2	0	38	0	12.5	8	22	1	0	0	1	100	#NULL!	2.53333	3.66667	2.5	0.190476	0.428571	0.142857	0
785519	0	0	3	0	38	0	12.5	8	22	1	0	0	1	100	1	3.33333	4	2.71429	0.238095	0.571429	0.142857	0
686992	0	0	1	0	9	0	2	13	15	2.33333	0	1	1	80.5556	0.888889	1.93333	3	0.571429	1.28571	0.285714	3	0.571429
686992	0	0	2	0	9	0	2	13	15	2.33333	0	1	1	100	1	2.66667	3.16667	2.14286	0.952381	1.42857	1.28571	0.142857
686992	0	0	3	0	9	0	2	13	15	2.33333	0	1	1	100	1	3.3	3.66667	3	1.80952	1.85714	1.71429	1.85714
774499	0	0	1	0	22	0	0.000175	#NULL!	0	2	0	1.88889	1	#NULL!	1	1.33333	3.16667	2	1.90476	2.14286	2.42857	1.14286
774499	0	0	2	0	22	0	0.000175	#NULL!	0	2	0	1.88889	1	100	1	2.31111	3.16667	2.57143	1.04762	1.42857	1	0.714286
774499	0	0	3	0	22	0	0.000175	#NULL!	0	2	0	1.88889	1	100	1	2.73333	3.5	3	1.2381	1.42857	1	1.28571
956045	1	1	1	0	11	1	12.5	5	5	1	0	0.222222	0	83.3333	1	2.35556	4	2	0.619048	0.571429	0	1.28571
956045	1	1	2	0	11	1	12.5	5	5	1	0	0.222222	0	100	1	2.71111	2.33333	1.71429	0.285714	0.428571	0.428571	0
956045	1	1	3	0	11	1	12.5	5	5	1	0	0.222222	0	100	1	2.25	2.83333	1.85714	0	0	0	0
909373	1	1	1	1	13	0	0	1	1	1	0	0	1	100	1	2.83333	3	0.571429	0	0	0	0
909373	1	1	2	1	13	0	0	1	1	1	0	0	1	75	1	1.41111	3	2	0.238095	0.714286	0	0
909373	1	1	3	1	13	0	0	1	1	1	0	0	1	0	1	2.36667	2	2.28571	0.238095	0	0.714286	0
828024	1	1	1	0	22	1	7.5	0	5	0.333333	1	1.55556	1	100	1	2.51111	4	1.14286	0.333333	0	1	0
828024	1	1	2	0	22	1	7.5	0	5	0.333333	1	1.55556	1	81.25	0.833333	3.33333	3	2	0.142857	0	0.428571	0
828024	1	1	3	0	22	1	7.5	0	5	0.333333	1	1.55556	1	50	1	3	3.83333	2.71429	0.428571	0.428571	0.857143	0
976091	1	1	1	1	12	0	1.5	4	4	0.333333	0	0.444444	1	0	1	2.22222	4	4	1.71429	1.85714	3.28571	0
976091	1	1	2	1	12	0	1.5	4	4	0.333333	0	0.444444	1	100	1	3.38889	4	2.14286	0.952381	2.42857	0	0.428571
976091	1	1	3	1	12	0	1.5	4	4	0.333333	0	0.444444	1	100	1	0.5	3	1.42857	1	2	1	0
955210	1	1	1	1	8	1	2	7	7	2	0	0.444444	1	97.2222	1	1.93333	3.33333	2.71429	1.57143	1.71429	2.42857	0.571429
955210	1	1	2	1	8	1	2	7	7	2	0	0.444444	1	100	0.833333	3.41111	3	1.42857	2.66667	2.71429	2.71429	2.57143
955210	1	1	3	1	8	1	2	7	7	2	0	0.444444	1	87.5	1	2.58333	2.66667	1.85714	3.09524	3.28571	4	2
812477	1	1	1	1	14	0	0.5	2	2	0.333333	0	0.444444	1	100	0.888889	1.72222	3.16667	2	0.0952381	0.142857	0.142857	0
812477	1	1	2	1	14	0	0.5	2	2	0.333333	0	0.444444	1	100	1	1.81111	3.16667	1.14286	0.571429	1.42857	0.285714	0
812477	1	1	3	1	14	0	0.5	2	2	0.333333	0	0.444444	1	100	1	2.41667	3.5	2.83333	0	0	0	0
867339	1	1	1	1	12	0	0.25	2	2	3	0	0	0	75	1	1.06667	4	2.14286	0.857143	0.142857	2.42857	0
867339	1	1	2	1	12	0	0.25	2	2	3	0	0	0	100	1	1.78889	3.5	2.14286	0.47619	0	1.42857	0
867339	1	1	3	1	12	0	0.25	2	2	3	0	0	0	100	1	1.25	3.16667	1.14286	0.571429	0.428571	1.28571	0
851531	1	1	1	1	4	0	2	2	1	0.166667	0	0	0	75	1	2	3.16667	0.428571	1.33333	1.71429	1.85714	0.428571
851531	1	1	2	1	4	0	2	2	1	0.166667	0	0	0	100	1	2.01111	0.666667	0.714286	0.52381	1.28571	0	0.285714
851531	1	1	3	1	4	0	2	2	1	0.166667	0	0	0	75	1	0.75	2.33333	1	0.952381	1	1.85714	0
855721	1	1	1	1	10	0	3.75	6	6	0.166667	1	1.88889	1	100	1	2.33333	3.5	3.28571	0.0952381	0	0	0.285714
855721	1	1	2	1	10	0	3.75	6	6	0.166667	1	1.88889	1	100	1	2.8	3.5	1.71429	0	0	0	0
855721	1	1	3	1	10	0	3.75	6	6	0.166667	1	1.88889	1	100	1	0.25	3.16667	1.42857	0	0	0	0
956190	1	1	1	0	33	1	0.75	3	3	2	1	1.11111	0	87.5	1	3.5	3.16667	0.714286	0	0	0	0
956190	1	1	2	0	33	1	0.75	3	3	2	1	1.11111	0	100	1	2.97778	2.83333	1.71429	0	0	0	0
956190	1	1	3	0	33	1	0.75	3	3	2	1	1.11111	0	100	1	2.5	3.16667	3.57143	0.047619	0.142857	0	0
871150	1	1	1	1	8	1	1.25	2	2	1	1	2	1	91.6667	1	2.61111	3.33333	1.71429	1.33333	0	4	0
871150	1	1	2	1	8	1	1.25	2	2	1	1	2	1	95.8333	1	3.64444	2.83333	2	1	0	3	0
871150	1	1	3	1	8	1	1.25	2	2	1	1	2	1	100	1	1.08333	0.5	1.85714	0.714286	0	2.14286	0
965265	1	1	1	1	7	1	6.25	3	3	1	0	1	1	100	1	0.777778	1.5	1.42857	0.285714	0.428571	0	0.428571
965265	1	1	2	1	7	1	6.25	3	3	1	0	1	1	100	0.833333	3.03333	3.16667	2.14286	0	0	0	0
965265	1	1	3	1	7	1	6.25	3	3	1	0	1	1	100	1	3.58333	2.66667	2.85714	0	0	0	0
810707	1	1	1	1	15	1	2.25	7	7	4	0	0	1	100	1	0.366667	2.5	2.14286	0.571429	1.71429	0	0
810707	1	1	2	1	15	1	2.25	7	7	4	0	0	1	100	1	4	2.66667	2.71429	0	0	0	0
810707	1	1	3	1	15	1	2.25	7	7	4	0	0	1	100	1	2.91667	3	2.66667	0.047619	0.142857	0	0
885297	1	1	1	1	22	0	4.5	3	3	2	0	1.66667	1	100	1	2.63333	3	1.57143	0.142857	0	0.428571	0
885297	1	1	2	1	22	0	4.5	3	3	2	0	1.66667	1	100	1	1.51111	2.5	1.71429	0	0	0	0
885297	1	1	3	1	22	0	4.5	3	3	2	0	1.66667	1	100	1	2.91667	3.33333	3.85714	0.0952381	0	0.285714	0
864016	1	1	1	1	10	0	3.75	#NULL!	0	3	0	1.77778	0	#NULL!	#NULL!	1.24444	3.66667	0.285714	0.428571	0.857143	0.428571	0
864016	1	1	2	1	10	0	3.75	#NULL!	0	3	0	1.77778	0	100	1	1.07778	1.66667	2.71429	0.571429	0	1.71429	0
864016	1	1	3	1	10	0	3.75	#NULL!	0	3	0	1.77778	0	#NULL!	#NULL!	2.5	2	3	1	1.57143	1.28571	0.142857
816095	1	1	1	0	32	0	5	9	9	2	0	1.33333	0	75	1	3.11111	2.5	2.85714	0.285714	0	0	0.857143
816095	1	1	2	0	32	0	5	9	9	2	0	1.33333	0	100	1	3.41111	3	2.14286	0.0952381	0.285714	0	0
816095	1	1	3	0	32	0	5	9	9	2	0	1.33333	0	100	1	3.5	3.16667	3.14286	0.428571	0	0	1.28571
850189	1	1	1	0	21	0	2.5	5	5	0.333333	0	1.33333	0	100	0.75	1.71111	3	1.71429	2.61905	4	0	3.85714
850189	1	1	2	0	21	0	2.5	5	5	0.333333	0	1.33333	0	100	0.833333	2.86667	2.66667	2	0.47619	0.857143	0.571429	0
850189	1	1	3	0	21	0	2.5	5	5	0.333333	0	1.33333	0	100	1	1.41667	1.5	4	1.38095	2.71429	1.42857	0
840295	1	1	1	1	5	1	0.25	0	0	0.166667	0	1	1	100	1	1.56667	3.5	3	0.047619	0.142857	0	0
840295	1	1	2	1	5	1	0.25	0	0	0.166667	0	1	1	100	1	2.63333	3.5	2	0	0	0	0
840295	1	1	3	1	5	1	0.25	0	0	0.166667	0	1	1	100	1	1.5	3.16667	3.14286	0	0	0	0
980270	1	1	1	1	7	0	5	#NULL!	0	0.333333	0	0	0	#NULL!	1	3.03333	3.5	3	0.52381	1.14286	0.428571	0
980270	1	1	2	1	7	0	5	#NULL!	0	0.333333	0	0	0	100	1	3.52222	2.5	1.85714	0.52381	1.14286	0	0.428571
980270	1	1	3	1	7	0	5	#NULL!	0	0.333333	0	0	0	100	1	2.75	3.5	1.71429	0.380952	1	0.142857	0
865242	1	1	1	1	17	1	0.75	6	6	2	0	0	1	100	0.8	2.06667	1.33333	1.28571	0.285714	0	0.857143	0
865242	1	1	2	1	17	1	0.75	6	6	2	0	0	1	100	1	3.11111	2.66667	1.85714	0.428571	0.571429	0.714286	0
865242	1	1	3	1	17	1	0.75	6	6	2	0	0	1	100	1	1.91667	2.66667	1.83333	0.047619	0	0.142857	0
712821	0	0	1	0	8	1	2.5	#NULL!	0	2	0	1.77778	0	#NULL!	#NULL!	2.45556	3	0	1.52381	1.85714	2.71429	0
712821	0	0	2	0	8	1	2.5	#NULL!	0	2	0	1.77778	0	100	0.8	1.88889	3	1.71429	0.333333	0	1	0
712821	0	0	3	0	8	1	2.5	#NULL!	0	2	0	1.77778	0	100	1	2.23333	3.33333	2.42857	0.809524	0.857143	1	0.571429
708868	0	0	1	1	12	0	0	12	12	4	0	2.77778	1	50	1	0.933333	3.33333	1.71429	2.52381	2.28571	3.57143	1.71429
708868	0	0	2	1	12	0	0	12	12	4	0	2.77778	1	100	0.666667	2.12222	3.5	2.71429	1.66667	1.14286	2.57143	1.28571
708868	0	0	3	1	12	0	0	12	12	4	0	2.77778	1	100	1	3.4	3.16667	2.71429	1.90476	1.71429	3	1
752913	0	0	1	1	22	0	2.5	12	14	2	0	1.33333	1	100	1	2.97778	2.66667	0.857143	0.47619	0.857143	0.571429	0
752913	0	0	2	1	22	0	2.5	12	14	2	0	1.33333	1	100	1	2.31111	2.5	2.42857	0.47619	0.714286	0.714286	0
752913	0	0	3	1	22	0	2.5	12	14	2	0	1.33333	1	100	1	2.79167	2.83333	2.57143	0.666667	1	1	0
648372	0	0	1	1	12	0	0	5	5	4	0	0.444444	1	100	0.8	1.64444	3	0.857143	1.04762	1.71429	1.42857	0
648372	0	0	2	1	12	0	0	5	5	4	0	0.444444	1	100	1	3.25556	3.5	2.42857	0.047619	0	0.142857	0
648372	0	0	3	1	12	0	0	5	5	4	0	0.444444	1	100	1	2.33333	3.5	2.28571	0.571429	0.571429	1.14286	0
621783	0	0	1	1	3	1	0	5	5	2	0	1.66667	0	100	1	2.88889	3.33333	0.428571	2.04762	2.42857	2.57143	1.14286
621783	0	0	2	1	3	1	0	5	5	2	0	1.66667	0	100	1	2.61111	3.33333	2	2.28571	2.28571	2.28571	2.28571
621783	0	0	3	1	3	1	0	5	5	2	0	1.66667	0	100	1	1.83333	2.83333	2	2.7619	2.71429	3.28571	2.28571
741394	0	0	1	1	10	1	0.6	12	12	0.166667	0	2.66667	1	100	0.8	2.86667	3.5	2	1.52381	2.28571	0	2.28571
741394	0	0	2	1	10	1	0.6	12	12	0.166667	0	2.66667	1	100	1	2.78889	3.66667	2.42857	0.238095	0	0.285714	0.428571
741394	0	0	3	1	10	1	0.6	12	12	0.166667	0	2.66667	1	100	1	3.16667	3.5	2.85714	0.285714	0	0.857143	0
774580	0	0	1	1	16	1	0.5	7	8	4	0	0	0	100	1	2	3	2.42857	0.52381	0.571429	1	0
774580	0	0	2	1	16	1	0.5	7	8	4	0	0	0	100	1	2.74444	3.33333	2.57143	0.238095	0	0.714286	0
774580	0	0	3	1	16	1	0.5	7	8	4	0	0	0	100	1	3.375	3	2.42857	0.571429	0.714286	1	0
634397	0	0	1	1	31	0	0.5	2	3	1.16667	0	0	0	100	1	2	3	2.57143	0.666667	1	1	0
634397	0	0	2	1	31	0	0.5	2	3	1.16667	0	0	0	100	1	3.55556	4	2.71429	0	0	0	0
634397	0	0	3	1	31	0	0.5	2	3	1.16667	0	0	0	100	1	3.75	3.33333	2.71429	0.428571	0.714286	0.571429	0
768475	0	0	1	1	18	0	0.25	11	11	2	0	0	0	100	1	2	3	2.28571	0.666667	1	1	0
768475	0	0	2	1	18	0	0.25	11	11	2	0	0	0	100	1	2.81111	3.33333	2.57143	0.809524	0.714286	1.71429	0
768475	0	0	3	1	18	0	0.25	11	11	2	0	0	0	100	1	3.25	3.16667	2.42857	0.333333	0	1	0
774045	0	0	1	1	16	1	0	#NULL!	0	1.33333	0	0	#NULL!	#NULL!	#NULL!	2	3.66667	2.85714	0.142857	0.428571	0	0
774045	0	0	2	1	16	1	0	#NULL!	0	1.33333	0	0	#NULL!	100	1	2.66667	3.33333	2.57143	0	0	0	0
774045	0	0	3	1	16	1	0	#NULL!	0	1.33333	0	0	#NULL!	100	1	3.5	3.33333	2.71429	0.333333	0	1	0
764293	0	0	1	1	26	0	0	17	17	4	1	0	#NULL!	91.6667	1	2.81111	3	1.14286	0.0952381	0.285714	0	0
764293	0	0	2	1	26	0	0	17	17	4	1	0	#NULL!	100	1	2.26667	3.5	2.14286	0.714286	0.571429	1.57143	0
764293	0	0	3	1	26	0	0	17	17	4	1	0	#NULL!	#NULL!	#NULL!	#NULL!	#NULL!	#NULL!	#NULL!	#NULL!	#NULL!	#NULL!
628904	0	0	1	0	23	0	0.125	4	4	4	0	1.22222	1	25	0.5	1.62222	3	2.42857	1.19048	0.428571	2.71429	0.428571
628904	0	0	2	0	23	0	0.125	4	4	4	0	1.22222	1	100	1	1.75556	3.16667	2.42857	0.571429	0.428571	1	0.285714
628904	0	0	3	0	23	0	0.125	4	4	4	0	1.22222	1	100	1	3.16667	3	2.71429	0.714286	1.14286	1	0
669655	0	0	1	1	13	0	2.5	15	17	4	0	0	0	100	1	2	3	2.14286	0.666667	1	1	0
669655	0	0	2	1	13	0	2.5	15	17	4	0	0	0	100	1	2.3	3	2	0.285714	0	0.857143	0
669655	0	0	3	1	13	0	2.5	15	17	4	0	0	0	100	1	2.76667	3	2.71429	0.666667	0.857143	1.14286	0
964995	1	1	1	0	3	1	6.25	#NULL!	0	1	0	0.777778	0	#NULL!	#NULL!	3.03333	3.66667	3	1.61905	1.85714	3	0
964995	1	1	2	0	3	1	6.25	#NULL!	0	1	0	0.777778	0	100	1	1.01111	3.16667	2.14286	1.47619	1.28571	2.57143	0.571429
964995	1	1	3	0	3	1	6.25	#NULL!	0	1	0	0.777778	0	100	0.5	1.08333	2.33333	1.33333	1.80952	2.42857	3	0
861201	1	1	1	0	13	1	6.25	3	3	1	0	1.33333	1	75	0.666667	1.37778	2	1.4	1.04762	0.857143	1.85714	0.428571
861201	1	1	2	0	13	1	6.25	3	3	1	0	1.33333	1	100	1	2.54444	3	2	1	0	3	0
861201	1	1	3	0	13	1	6.25	3	3	1	0	1.33333	1	50	1	2.58333	2.83333	1.57143	0.809524	0.857143	1	0.571429
869471	1	1	1	0	26	0	3.75	6	6	2	1	1	0	100	1	2.94444	3.16667	0.571429	0	0	0	0
869471	1	1	2	0	26	0	3.75	6	6	2	1	1	0	100	1	3.72222	4	1.85714	0	0	0	0
869471	1	1	3	0	26	0	3.75	6	6	2	1	1	0	93.75	1	2.33333	3.33333	1.83333	0.0952381	0.285714	0	0
600607	0	0	1	0	34	1	25	6	6	0.333333	1	1.11111	#NULL!	75	1	3.2	3.66667	3.71429	0.809524	2.42857	0	0
600607	0	0	2	0	34	1	25	6	6	0.333333	1	1.11111	#NULL!	100	1	1.95556	3.16667	2	0.285714	0	0.857143	0
600607	0	0	3	0	34	1	25	6	6	0.333333	1	1.11111	#NULL!	100	1	2.75	3.5	2.85714	0.047619	0	0.142857	0
624953	0	0	1	1	25	0	1.75	13	15	1	0	0	0	100	1	3	3.5	2.85714	0.666667	1	1	0
624953	0	0	2	1	25	0	1.75	13	15	1	0	0	0	62.5	1	3.05556	3	3.85714	0.571429	0.714286	1	0
624953	0	0	3	1	25	0	1.75	13	15	1	0	0	0	100	1	3.375	3.5	2.71429	0.380952	0.571429	0.571429	0
768203	0	0	1	1	37	0	0.5	9	9	2	0	2.66667	1	100	1	2.06667	3.5	2.71429	0.380952	0	1.14286	0
768203	0	0	2	1	37	0	0.5	9	9	2	0	2.66667	1	100	0.75	2.2	3.16667	2.57143	0.857143	0	2.57143	0
768203	0	0	3	1	37	0	0.5	9	9	2	0	2.66667	1	100	1	3.16667	3.5	2.57143	0.666667	1	1	0
656116	0	0	1	0	17	0	5	0	0	1	1	0.444444	0	100	0.75	0.333333	3	2.85714	0.428571	0	1.28571	0
656116	0	0	2	0	17	0	5	0	0	1	1	0.444444	0	100	1	1.85556	3.33333	3.42857	0.761905	1.14286	1.14286	0
656116	0	0	3	0	17	0	5	0	0	1	1	0.444444	0	100	1	2.625	3	2.42857	0.619048	1.14286	0.714286	0
617281	0	0	1	0	10	0	3.5	0	0	0.666667	0	0.777778	0	100	0.8	2.57778	3.33333	3.71429	0.52381	0.571429	1	0
617281	0	0	2	0	10	0	3.5	0	0	0.666667	0	0.777778	0	100	1	2.38889	3	3.85714	0.666667	1	1	0
617281	0	0	3	0	10	0	3.5	0	0	0.666667	0	0.777778	0	100	1	2.66667	3	2.71429	0.714286	1	1.14286	0
748945	0	0	1	1	10	1	2.5	6	6	4	0	1.11111	0	75	0.6	1.28889	3	1.14286	0.333333	0	1	0
748945	0	0	2	1	10	1	2.5	6	6	4	0	1.11111	0	100	#NULL!	2.1	2.83333	2	1.57143	2	2.71429	0
748945	0	0	3	1	10	1	2.5	6	6	4	0	1.11111	0	100	1	2.91667	3.5	2.28571	0.666667	1	1	0
669509	0	0	1	1	15	0	0.75	1	1	2	0	1.88889	0	100	0.857143	3	3	3	1	2.14286	0.857143	0
669509	0	0	2	1	15	0	0.75	1	1	2	0	1.88889	0	75	1	2.61111	3.16667	3.42857	2.38095	2.71429	3	1.42857
669509	0	0	3	1	15	0	0.75	1	1	2	0	1.88889	0	100	1	2.03333	2.5	2	0.714286	1	1.14286	0
936654	1	1	1	0	31	1	25	6	5	0.233333	0	0	0	62.5	1	1.2	3	0.8	0	0	0	0
936654	1	1	2	0	31	1	25	6	5	0.233333	0	0	0	100	1	2.66667	4	0.6	0.0952381	0.142857	0.142857	0
936654	1	1	3	0	31	1	25	6	5	0.233333	0	0	0	50	1	2.66667	3	1.5	0.047619	0.142857	0	0
814629	1	1	1	0	28	0	3	0	0	0.333333	1	0	1	100	1	2.5	3.5	3	0.285714	0.857143	0	0
814629	1	1	2	0	28	0	3	0	0	0.333333	1	0	1	100	1	3.38889	4	2.83333	0	0	0	0
814629	1	1	3	0	28	0	3	0	0	0.333333	1	0	1	100	1	2.58333	3.5	3.28571	0	0	0	0
868234	1	1	1	0	30	0	10	#NULL!	0	1	1	1.77778	1	#NULL!	#NULL!	1.93333	2.66667	3	2.42857	3.28571	4	0
868234	1	1	2	0	30	0	10	#NULL!	0	1	1	1.77778	1	100	1	3.75556	3.16667	1.42857	1.80952	1.71429	3.57143	0.142857
868234	1	1	3	0	30	0	10	#NULL!	0	1	1	1.77778	1	100	1	2.41667	3.16667	2.85714	1.61905	1.71429	3.14286	0
810784	1	1	1	0	26	0	7.5	0	0	0.333333	1	0	1	100	1	2.23333	2.83333	1.16667	1.42857	2.28571	1.85714	0.142857
810784	1	1	2	0	26	0	7.5	0	0	0.333333	1	0	1	50	1	0.688889	3.33333	0.714286	0.571429	0	1.71429	0
810784	1	1	3	0	26	0	7.5	0	0	0.333333	1	0	1	100	#NULL!	1.73333	2.66667	3.5	1	0.571429	2.42857	0
848051	1	1	1	0	20	0	1.75	14	0	0.333333	0	2.22222	#NULL!	100	0.75	2.5	3.16667	2.28571	0.047619	0.142857	0	0
848051	1	1	2	0	20	0	1.75	14	0	0.333333	0	2.22222	#NULL!	100	1	3.58889	3.66667	1.57143	0	0	0	0
848051	1	1	3	0	20	0	1.75	14	0	0.333333	0	2.22222	#NULL!	100	1	2.41667	3	3.28571	0	0	0	0
803197	1	1	1	1	25	1	25	#NULL!	0	0.5	0	2.44444	1	#NULL!	#NULL!	2.38889	4	4	1.19048	2.28571	1.28571	0
803197	1	1	2	1	25	1	25	#NULL!	0	0.5	0	2.44444	1	100	1	3.43333	3.5	2.71429	0.714286	1.71429	0.428571	0
803197	1	1	3	1	25	1	25	#NULL!	0	0.5	0	2.44444	1	100	1	1	1.16667	0.714286	0	0	0	0
914882	1	1	1	1	31	0	1.25	0	8	4	0	1.22222	#NULL!	100	0.363636	1.63333	2.66667	2.28571	0	0	0	0
914882	1	1	2	1	31	0	1.25	0	8	4	0	1.22222	#NULL!	100	1	3.12222	4	2.85714	0.142857	0.428571	0	0
914882	1	1	3	1	31	0	1.25	0	8	4	0	1.22222	#NULL!	100	1	2.08333	3.33333	4	0.047619	0	0.142857	0
918353	1	1	1	0	31	0	2.5	2	0	4	0	0	#NULL!	100	0.75	2.68889	3.16667	2.71429	2.14286	2.28571	2.57143	1.57143
918353	1	1	2	0	31	0	2.5	2	0	4	0	0	#NULL!	100	1	3.82222	3.83333	2	1.42857	2.14286	2.14286	0
918353	1	1	3	0	31	0	2.5	2	0	4	0	0	#NULL!	100	1	2.5	3.83333	3.57143	0.761905	0.428571	1.85714	0
910424	1	1	1	0	16	1	12	#NULL!	0	0.5	0	0	0	#NULL!	0.75	2.34444	3.16667	3	0.47619	0.714286	0.428571	0.285714
910424	1	1	2	0	16	1	12	#NULL!	0	0.5	0	0	0	100	1	3.94444	4	1.85714	0	0	0	0
910424	1	1	3	0	16	1	12	#NULL!	0	0.5	0	0	0	100	1	2	3.66667	3.71429	0	0	0	0
775541	0	0	1	0	14	0	0	0	0	1	0	0	0	100	1	3.08889	3.5	3.57143	0.333333	0	1	0
775541	0	0	2	0	14	0	0	0	0	1	0	0	0	100	1	2.61111	3.5	2.85714	0	0	0	0
775541	0	0	3	0	14	0	0	0	0	1	0	0	0	100	1	2.5	3	2	0.809524	1.42857	1	0
678286	0	0	1	0	7	0	10	0	0	0.166667	1	0	1	100	1	2.95556	3.5	3.14286	0.333333	0	1	0
678286	0	0	2	0	7	0	10	0	0	0.166667	1	0	1	100	1	0.122222	2	1.57143	1	2	1	0
678286	0	0	3	0	7	0	10	0	0	0.166667	1	0	1	100	1	3.16667	4	3	0.619048	0.857143	1	0
623902	0	0	1	1	12	0	0.000125	0	0	2	0	0.444444	0	100	1	2.18889	3.5	2.85714	1.09524	2.28571	1	0
623902	0	0	2	1	12	0	0.000125	0	0	2	0	0.444444	0	100	1	2.65556	3	3	0.857143	1.71429	0	0.857143
623902	0	0	3	1	12	0	0.000125	0	0	2	0	0.444444	0	100	1	2.91667	3.33333	2.42857	0.52381	1.14286	0.428571	0
666989	0	0	1	1	6	0	0.375	#NULL!	0	2	0	0	0	#NULL!	#NULL!	2.83333	3	2	0.52381	0	1.57143	0
666989	0	0	2	1	6	0	0.375	#NULL!	0	2	0	0	0	100	1	2.94444	3.5	3.71429	0.333333	1	0	0
666989	0	0	3	1	6	0	0.375	#NULL!	0	2	0	0	0	100	1	2.66667	3.16667	3	0.47619	0.857143	0.571429	0
605564	0	0	1	0	30	0	12.5	2	2	4	0	1.77778	1	100	1	2.66667	4	4	0.333333	0	1	0
605564	0	0	2	0	30	0	12.5	2	2	4	0	1.77778	1	100	1	3.2	3.5	4	0.619048	1.85714	0	0
605564	0	0	3	0	30	0	12.5	2	2	4	0	1.77778	1	100	#NULL!	2.83333	2.33333	3	0.428571	1.14286	0.142857	0
600057	0	0	1	0	54	0	1.25	6	7	0.5	0	0	0	0	0.833333	3	4	0.571429	0.333333	0	1	0
600057	0	0	2	0	54	0	1.25	6	7	0.5	0	0	0	100	1	2.57778	3	3.28571	0	0	0	0
600057	0	0	3	0	54	0	1.25	6	7	0.5	0	0	0	100	1	2.25	3.16667	3	0	0	0	0
620379	0	0	1	1	31	1	0.125	1	1	1.33333	0	0.444444	0	100	1	1.97778	3.5	0.428571	0.333333	0.285714	0.714286	0
620379	0	0	2	1	31	1	0.125	1	1	1.33333	0	0.444444	0	100	1	2.38889	3	3.14286	0.285714	0	0.857143	0
620379	0	0	3	1	31	1	0.125	1	1	1.33333	0	0.444444	0	100	1	2.83333	3	2.42857	0.619048	1	0.857143	0
830501	1	1	1	0	14	0	2.5	2	3	1	1	1.55556	1	75	1	2.6	3.5	2.5	0.47619	0	1.42857	0
830501	1	1	2	0	14	0	2.5	2	3	1	1	1.55556	1	100	1	2.57778	3.5	3.42857	0	0	0	0
830501	1	1	3	0	14	0	2.5	2	3	1	1	1.55556	1	#NULL!	#NULL!	#NULL!	#NULL!	#NULL!	#NULL!	#NULL!	#NULL!	#NULL!
847314	1	1	1	0	24	0	12.5	#NULL!	1	0.666667	0	0.333333	0	#NULL!	#NULL!	1.03333	4	4	0	0	0	0
847314	1	1	2	0	24	0	12.5	#NULL!	1	0.666667	0	0.333333	0	100	1	4	4	4	0	0	0	0
847314	1	1	3	0	24	0	12.5	#NULL!	1	0.666667	0	0.333333	0	100	1	3.75	3.66667	4	0.047619	0	0.142857	0
983319	1	1	1	0	10	1	3.75	0	0	2	1	0.444444	1	100	1	2.3	3.5	4	0.714286	1	1.14286	0
983319	1	1	2	0	10	1	3.75	0	0	2	1	0.444444	1	100	1	0.933333	3.33333	1	0.190476	0.571429	0	0
983319	1	1	3	0	10	1	3.75	0	0	2	1	0.444444	1	100	1	2.33333	3.83333	3.85714	0.190476	0	0.571429	0
918616	1	1	1	0	25	0	25	#NULL!	0	0.666667	0	0	1	#NULL!	#NULL!	1.73333	3.5	2	0	0	0	0
918616	1	1	2	0	25	0	25	#NULL!	0	0.666667	0	0	1	100	1	2.48889	3.5	1.85714	0	0	0	0
918616	1	1	3	0	25	0	25	#NULL!	0	0.666667	0	0	1	100	1	2.83333	3	3	0	0	0	0
822616	1	1	1	1	39	0	0.5	#NULL!	0	0.166667	0	0	#NULL!	#NULL!	0.8	1.24444	2.5	0.714286	0.285714	0.857143	0	0
822616	1	1	2	1	39	0	0.5	#NULL!	0	0.166667	0	0	#NULL!	100	1	1.11111	3.5	0.714286	0.571429	0	1.71429	0
822616	1	1	3	1	39	0	0.5	#NULL!	0	0.166667	0	0	#NULL!	100	1	1.16667	3	1	0.190476	0	0.571429	0
936466	1	1	1	1	25	1	2.5	13	2	0.5	0	0	#NULL!	100	1	4	4	1.85714	0.571429	1.71429	0	0
936466	1	1	2	1	25	1	2.5	13	2	0.5	0	0	#NULL!	100	1	3.43333	3.33333	2.57143	0	0	0	0
936466	1	1	3	1	25	1	2.5	13	2	0.5	0	0	#NULL!	100	1	2.16667	3.66667	3.28571	0.571429	1.71429	0	0
969698	1	1	1	0	6	0	15	#NULL!	0	0.666667	1	0.333333	1	#NULL!	1	2.96667	4	2	0.238095	0.285714	0.428571	0
969698	1	1	2	0	6	0	15	#NULL!	0	0.666667	1	0.333333	1	100	1	3	3	2.14286	0.238095	0.714286	0	0
969698	1	1	3	0	6	0	15	#NULL!	0	0.666667	1	0.333333	1	100	1	0.166667	3.5	2.57143	0	0	0	0
811158	1	1	1	0	3	1	5	13	16	0.333333	0	0.555556	0	100	1	3.11111	3.5	2.71429	0.428571	0	0	1.28571
811158	1	1	2	0	3	1	5	13	16	0.333333	0	0.555556	0	100	1	3.28889	4	3.42857	0.285714	0.571429	0	0.285714
811158	1	1	3	0	3	1	5	13	16	0.333333	0	0.555556	0	100	1	3	3	3.85714	0	0	0	0
960445	1	1	1	0	14	0	21.25	0	0	1	0	0.666667	0	100	1	1.75556	3.33333	0.666667	0.0952381	0.285714	0	0
960445	1	1	2	0	14	0	21.25	0	0	1	0	0.666667	0	100	1	1.73333	4	2.8	0	0	0	0
960445	1	1	3	0	14	0	21.25	0	0	1	0	0.666667	0	100	1	2.75	3.16667	1.71429	0	0	0	0
629530	0	0	1	0	32	1	1	2	5	2	0	0.222222	0	0	0.833333	3.12222	4	3.42857	0	0	0	0
629530	0	0	2	0	32	1	1	2	5	2	0	0.222222	0	100	#NULL!	2.31111	4	3.85714	0.190476	0	0.571429	0
629530	0	0	3	0	32	1	1	2	5	2	0	0.222222	0	100	1	3	3	2.71429	0.714286	1	1	0.142857
907520	1	1	1	0	10	1	3.75	0	2	1.33333	0	1.33333	1	100	1	1.78889	3.66667	3	0.285714	0	0.857143	0
907520	1	1	2	0	10	1	3.75	0	2	1.33333	0	1.33333	1	100	1	1.93333	4	2.14286	0.714286	2.14286	0	0
907520	1	1	3	0	10	1	3.75	0	2	1.33333	0	1.33333	1	100	1	2.41667	3.33333	3.57143	0.285714	0	0.857143	0
926402	1	1	1	0	11	0	0.25	1	1	1	0	1.77778	1	75	1	2.73333	3.5	2.42857	0.380952	1.14286	0	0
926402	1	1	2	0	11	0	0.25	1	1	1	0	1.77778	1	50	1	2.88889	2.83333	3.28571	0.857143	1.85714	0.285714	0.428571
926402	1	1	3	0	11	0	0.25	1	1	1	0	1.77778	1	100	1	2.58333	3.5	2.42857	0.0952381	0.142857	0.142857	0
927979	1	1	1	0	35	1	1	2	2	1	1	2.55556	1	100	0.75	1.75556	4	3.42857	0.666667	0.857143	0	1.14286
927979	1	1	2	0	35	1	1	2	2	1	1	2.55556	1	100	1	2.77778	3.33333	3	0	0	0	0
927979	1	1	3	0	35	1	1	2	2	1	1	2.55556	1	75	1	2.25	3.16667	3.14286	0.904762	0.857143	1	0.857143
685376	0	0	1	0	9	1	12.5	#NULL!	5	2	0	0	0	#NULL!	0.666667	2.78889	3.5	0.714286	0.666667	1	1	0
685376	0	0	2	0	9	1	12.5	#NULL!	5	2	0	0	0	100	1	2.34444	3.66667	3.42857	0	0	0	0
685376	0	0	3	0	9	1	12.5	#NULL!	5	2	0	0	0	100	1	2.70833	3	2	0.666667	0.714286	1.28571	0
778203	0	0	1	0	20	0	2.5	0	0	0.166667	0	0	1	100	1	2.61111	3.5	3.85714	0.52381	0	0.428571	1.14286
778203	0	0	2	0	20	0	2.5	0	0	0.166667	0	0	1	100	1	3	3.5	2	0.714286	1.14286	1	0
778203	0	0	3	0	20	0	2.5	0	0	0.166667	0	0	1	100	#NULL!	3.08333	3.5	2	0.619048	1.28571	0.571429	0
796103	0	0	1	1	29	0	0.5	14	14	3	0	0	0	100	0.5	1.94444	3	1.57143	2	2.14286	1.85714	2
796103	0	0	2	1	29	0	0.5	14	14	3	0	0	0	100	1	2.71111	3.33333	2.57143	0.857143	1.28571	0.857143	0.428571
796103	0	0	3	1	29	0	0.5	14	14	3	0	0	0	100	1	3	3	2.42857	0.238095	0	0.714286	0
626241	0	0	1	1	11	0	1.25	#NULL!	2	2	0	3	0	#NULL!	#NULL!	3	3.5	0	2.38095	3.14286	4	0
626241	0	0	2	1	11	0	1.25	#NULL!	2	2	0	3	0	100	0.8	1.82222	2.83333	1.85714	0.761905	1.57143	0.714286	0
626241	0	0	3	1	11	0	1.25	#NULL!	2	2	0	3	0	100	1	2.91667	3	3	0.761905	1	1.14286	0.142857
650739	0	0	1	1	14	0	1.75	0	0	0.333333	0	1.77778	0	100	1	1.92222	3.33333	2.14286	0.0952381	0	0.285714	0
650739	0	0	2	1	14	0	1.75	0	0	0.333333	0	1.77778	0	100	1	2.77778	3.5	2.28571	0.333333	0	1	0
650739	0	0	3	1	14	0	1.75	0	0	0.333333	0	1.77778	0	100	1	2.75	3.33333	2.85714	0.571429	0.857143	0.857143	0
682103	0	0	1	1	5	1	0	0	0	0.666667	0	0	0	100	1	2.55556	3.5	3	0.428571	0	1.28571	0
682103	0	0	2	1	5	1	0	0	0	0.666667	0	0	0	100	1	2.44444	3.5	2.57143	0.761905	0	2.28571	0
682103	0	0	3	1	5	1	0	0	0	0.666667	0	0	0	100	1	2.91667	3.66667	2.85714	0.571429	0.428571	1.28571	0
768910	0	0	1	0	15	1	7.5	0	0	0.666667	0	0	0	100	1	3	3.5	4	0.333333	0	1	0
768910	0	0	2	0	15	1	7.5	0	0	0.666667	0	0	0	100	1	2.8	3.5	2.57143	0.142857	0	0.428571	0
768910	0	0	3	0	15	1	7.5	0	0	0.666667	0	0	0	100	1	2.83333	3	2.42857	0.666667	1	1	0
746170	0	0	1	0	4	0	1.25	0	0	0.333333	1	0	1	0	1	1.6	3.5	2.71429	2.09524	3.42857	2.85714	0
746170	0	0	2	0	4	0	1.25	0	0	0.333333	1	0	1	100	0.5	2.66667	3	2.57143	0.47619	0	1.42857	0
746170	0	0	3	0	4	0	1.25	0	0	0.333333	1	0	1	100	1	2.66667	3.5	2.42857	0.714286	1.57143	0.571429	0
762595	0	0	1	0	17	0	1.75	#NULL!	0	2	0	1.77778	0	#NULL!	1	2.5	3	3	0.761905	2.28571	0	0
762595	0	0	2	0	17	0	1.75	#NULL!	0	2	0	1.77778	0	100	1	2.31111	3	2.14286	0.333333	0	1	0
762595	0	0	3	0	17	0	1.75	#NULL!	0	2	0	1.77778	0	#NULL!	#NULL!	#NULL!	#NULL!	#NULL!	#NULL!	#NULL!	#NULL!	#NULL!
975316	1	1	1	1	10	1	3.75	0	0	0.333333	1	0.333333	1	75	1	2.8	3.5	1.5	1.80952	2.42857	2.85714	0.142857
975316	1	1	2	1	10	1	3.75	0	0	0.333333	1	0.333333	1	75	1	2.9	1.83333	2.14286	1.38095	1.57143	1.28571	1.28571
975316	1	1	3	1	10	1	3.75	0	0	0.333333	1	0.333333	1	100	1	1.83333	2.33333	2	0.333333	1	0	0
853542	1	1	1	1	6	0	1.25	0	2	0.333333	1	0.222222	1	87.5	1	2.54444	3.5	0.857143	0	0	0	0
853542	1	1	2	1	6	0	1.25	0	2	0.333333	1	0.222222	1	100	1	3.16667	3.16667	2.28571	0	0	0	0
853542	1	1	3	1	6	0	1.25	0	2	0.333333	1	0.222222	1	100	1	2	3.16667	2.14286	0	0	0	0
828513	1	1	1	1	1	1	0	0	0	1	0	1.22222	#NULL!	100	0.666667	1.26667	3.33333	3	2.09524	2.42857	3.85714	0
828513	1	1	2	1	1	1	0	0	0	1	0	1.22222	#NULL!	100	1	2.75556	2.66667	2.14286	1.47619	2	2.14286	0.285714
828513	1	1	3	1	1	1	0	0	0	1	0	1.22222	#NULL!	100	0.5	1.5	1.66667	3	1.42857	2.14286	2.14286	0
976402	1	1	1	1	20	0	25	0	0	0.666667	1	1	1	100	1	2.63333	3.66667	1.33333	0.142857	0	0.428571	0
976402	1	1	2	1	20	0	25	0	0	0.666667	1	1	1	100	1	3.62222	3	2.14286	0	0	0	0
976402	1	1	3	1	20	0	25	0	0	0.666667	1	1	1	100	1	3	3.5	3.85714	0	0	0	0
875000	1	1	1	1	9	1	2	0	0	0.5	0	0	0	100	1	0.466667	3.16667	0	1.85714	1.71429	3.85714	0
875000	1	1	2	1	9	1	2	0	0	0.5	0	0	0	100	1	1.07778	2.16667	2	1.66667	2	3	0
875000	1	1	3	1	9	1	2	0	0	0.5	0	0	0	#NULL!	#NULL!	#NULL!	#NULL!	#NULL!	#NULL!	#NULL!	#NULL!	#NULL!
845095	1	1	1	1	4	1	0.75	0	0	1.33333	0	0.888889	0	100	1	2.88889	3.33333	0.8	0.142857	0.285714	0.142857	0
845095	1	1	2	1	4	1	0.75	0	0	1.33333	0	0.888889	0	100	1	3.22222	3	2.14286	1	0	2.57143	0.428571
845095	1	1	3	1	4	1	0.75	0	0	1.33333	0	0.888889	0	100	1	2.16667	3	2.28571	0.47619	1.42857	0	0
951594	1	1	1	1	4	0	1.75	3	3	1.33333	0	0.111111	1	75	0.888889	3.17778	3.5	0.428571	0.0952381	0.285714	0	0
951594	1	1	2	1	4	0	1.75	3	3	1.33333	0	0.111111	1	75	1	2.85556	3	2.14286	0.714286	2	0.142857	0
951594	1	1	3	1	4	0	1.75	3	3	1.33333	0	0.111111	1	100	1	2.75	3	1.57143	0.285714	0.428571	0.428571	0
980534	1	1	1	1	21	0	7.5	#NULL!	0	0.166667	1	1.11111	1	#NULL!	#NULL!	1.98333	3.5	2	0	0	0	0
980534	1	1	2	1	21	0	7.5	#NULL!	0	0.166667	1	1.11111	1	100	1	3.04444	3	2.16667	0.47619	1.28571	0.142857	0
980534	1	1	3	1	21	0	7.5	#NULL!	0	0.166667	1	1.11111	1	#NULL!	#NULL!	#NULL!	#NULL!	#NULL!	#NULL!	#NULL!	#NULL!	#NULL!
63161	2	0	1	1	7	1	2.5	0	0	1.16667	0	0	0	100	1	1.72222	3	2.57143	1.52381	1.71429	2.85714	0
63161	2	0	2	1	7	1	2.5	0	0	1.16667	0	0	0	100	1	2.15556	3.66667	4	1.52381	2.28571	2.28571	0
63161	2	0	3	1	7	1	2.5	0	0	1.16667	0	0	0	100	1	2.46667	3	2.71429	0.666667	1	1	0
78989	2	0	1	1	2	1	1.25	0	0	4	0	0.444444	0	100	1	1.26667	3.5	2.28571	0.761905	2.28571	0	0
78989	2	0	2	1	2	1	1.25	0	0	4	0	0.444444	0	100	1	1.88889	3.33333	2.42857	0.571429	1.71429	0	0
78989	2	0	3	1	2	1	1.25	0	0	4	0	0.444444	0	100	1	2.75	3	2.71429	0.619048	1	0.857143	0
63945	2	0	1	1	14	1	0.5	4	4	2	0	1	0	100	1	1.97778	3.16667	2.14286	0.0952381	0	0.285714	0
63945	2	0	2	1	14	1	0.5	4	4	2	0	1	0	100	1	1.17778	2.83333	3.42857	0.904762	0.142857	2.57143	0
63945	2	0	3	1	14	1	0.5	4	4	2	0	1	0	100	1	2.625	3.33333	2.42857	0.809524	1	1.42857	0
69330	2	0	1	0	27	0	0	10	10	2	0	1.88889	1	100	1	2.76667	3.33333	2.71429	0.142857	0.428571	0	0
69330	2	0	2	0	27	0	0	10	10	2	0	1.88889	1	100	1	1.22222	3	1.28571	0.190476	0	0.571429	0
69330	2	0	3	0	27	0	0	10	10	2	0	1.88889	1	100	1	2.66667	3.5	3	0.619048	1	0.857143	0
66405	2	0	1	1	5	1	2.5	1	1	0.666667	0	0	1	100	1	2.56667	3.5	2.28571	0.428571	0	1.28571	0
66405	2	0	2	1	5	1	2.5	1	1	0.666667	0	0	1	100	1	3.08889	3.16667	2.85714	0.428571	1.28571	0	0
66405	2	0	3	1	5	1	2.5	1	1	0.666667	0	0	1	100	1	2.83333	3	2.85714	0.333333	0	1	0
77045	2	0	1	1	20	1	0.25	3	3	2	0	1.88889	1	100	0.888889	1.71111	3.5	0.714286	1.7619	1.71429	2.71429	0.857143
77045	2	0	2	1	20	1	0.25	3	3	2	0	1.88889	1	100	1	3.45556	4	3.57143	1.66667	1.14286	3	0.857143
77045	2	0	3	1	20	1	0.25	3	3	2	0	1.88889	1	100	1	2.5	3	2.14286	0.714286	1.14286	1	0
61047	2	0	1	0	24	0	0	3	3	4	0	1.11111	0	100	1	2.75556	3.5	2.85714	0	0	0	0
61047	2	0	2	0	24	0	0	3	3	4	0	1.11111	0	100	#NULL!	2.83333	3	2	0.047619	0.142857	0	0
61047	2	0	3	0	24	0	0	3	3	4	0	1.11111	0	100	1	2.5	3.16667	2.42857	0.666667	1	1	0
79529	2	0	1	1	48	1	0	4	4	1	0	0	0	100	1	3.4	3.83333	3.85714	0.285714	0	0.857143	0
79529	2	0	2	1	48	1	0	4	4	1	0	0	0	100	1	3	3.5	3.85714	0	0	0	0
79529	2	0	3	1	48	1	0	4	4	1	0	0	0	100	#NULL!	2.66667	3.16667	2.42857	0.0952381	0	0.285714	0
72007	2	0	1	1	30	0	0.125	17	17	1.33333	0	0.777778	0	100	1	1.72222	3	1.85714	0.333333	0	1	0
72007	2	0	2	1	30	0	0.125	17	17	1.33333	0	0.777778	0	100	#NULL!	1.94444	3	4	0.47619	0.428571	1	0
72007	2	0	3	1	30	0	0.125	17	17	1.33333	0	0.777778	0	100	1	2.33333	3.5	2.28571	0.666667	1	1	0
73653	2	0	1	1	37	0	0.125	0	0	0.666667	0	1	0	100	1	1.71111	2.83333	1.42857	1.33333	2.28571	1.71429	0
73653	2	0	2	1	37	0	0.125	0	0	0.666667	0	1	0	100	1	1.48889	3	2.28571	1.38095	1.14286	3	0
73653	2	0	3	1	37	0	0.125	0	0	0.666667	0	1	0	100	1	3.16667	3.5	3.28571	0.190476	0	0.571429	0
63326	2	0	1	0	14	1	2	0	0	4	0	0	0	25	1	3.3	3.66667	2.14286	0.761905	0.714286	1.57143	0
63326	2	0	2	0	14	1	2	0	0	4	0	0	0	100	1	1.95556	3	2.57143	1.66667	2	3	0
63326	2	0	3	0	14	1	2	0	0	4	0	0	0	100	1	2.54167	3.16667	2.57143	0.761905	1.28571	1	0
93971	3	1	1	1	12	1	2.5	0	5	0.333333	0	0.888889	1	75	1	0.933333	2.83333	3	2.09524	2.28571	4	0
93971	3	1	2	1	12	1	2.5	0	5	0.333333	0	0.888889	1	100	1	0.933333	3.16667	0.833333	1.80952	1.71429	3.71429	0
93971	3	1	3	1	12	1	2.5	0	5	0.333333	0	0.888889	1	75	1	1.41667	2.83333	2	2.66667	4	4	0
97654	3	1	1	1	24	1	1.5	4	4	2	1	2.77778	#NULL!	75	1	0.644444	3.5	0.857143	1.52381	1.57143	1.71429	1.28571
97654	3	1	2	1	24	1	1.5	4	4	2	1	2.77778	#NULL!	100	1	0.266667	2.33333	0.714286	2.85714	3	3.28571	2.28571
97654	3	1	3	1	24	1	1.5	4	4	2	1	2.77778	#NULL!	100	1	2.33333	3.33333	2.16667	0.904762	1.42857	0	1.28571
96288	3	1	1	1	31	0	2.5	9	9	4	0	2.33333	1	50	1	1.22222	4	1.14286	1.14286	2.14286	1.14286	0.142857
96288	3	1	2	1	31	0	2.5	9	9	4	0	2.33333	1	100	1	1.31111	3.16667	1.71429	1.47619	0.857143	3.57143	0
96288	3	1	3	1	31	0	2.5	9	9	4	0	2.33333	1	100	1	3.6	2.83333	1.85714	1.28571	2.71429	1.14286	0
91338	3	1	1	1	29	0	0.75	0	0	4	0	1	1	100	1	1.23333	3.5	0	2.28571	2.28571	3.42857	1.14286
91338	3	1	2	1	29	0	0.75	0	0	4	0	1	1	100	1	1	2.83333	0.714286	1.95238	1.71429	4	0.142857
91338	3	1	3	1	29	0	0.75	0	0	4	0	1	1	100	1	1.41667	3	2.66667	2.04762	2.57143	2.71429	0.857143
94836	3	1	1	1	24	1	1.25	0	0	1	0	0	0	100	1	2.46667	3.33333	4	0.285714	0	0.857143	0
94836	3	1	2	1	24	1	1.25	0	0	1	0	0	0	100	1	1.61111	3.66667	1.14286	0	0	0	0
94836	3	1	3	1	24	1	1.25	0	0	1	0	0	0	#NULL!	#NULL!	#NULL!	#NULL!	#NULL!	#NULL!	#NULL!	#NULL!	#NULL!
99101	3	1	1	1	31	0	1.5	7	7	1.33333	0	2.55556	1	75	1	3.1	3	1.85714	0	0	0	0
99101	3	1	2	1	31	0	1.5	7	7	1.33333	0	2.55556	1	100	1	0.2	2.66667	0.714286	0	0	0	0
99101	3	1	3	1	31	0	1.5	7	7	1.33333	0	2.55556	1	100	1	0	3.16667	1.42857	0	0	0	0
80058	3	1	1	1	22	0	2.5	7	7	2	0	0.444444	1	100	0.833333	2.46667	3.66667	0.285714	1.47619	1.57143	1.57143	1.28571
80058	3	1	2	1	22	0	2.5	7	7	2	0	0.444444	1	100	1	1.7	3.5	1.57143	1.57143	1.28571	2.14286	1.28571
80058	3	1	3	1	22	0	2.5	7	7	2	0	0.444444	1	100	1	0	2.5	1.28571	1.14286	2.14286	0.285714	1
85280	3	1	1	1	26	0	1.25	1	1	1.33333	0	1.55556	#NULL!	100	1	2.62222	2.5	1.85714	0	0	0	0
85280	3	1	2	1	26	0	1.25	1	1	1.33333	0	1.55556	#NULL!	100	1	2.78889	3.66667	4	0.333333	1	0	0
85280	3	1	3	1	26	0	1.25	1	1	1.33333	0	1.55556	#NULL!	100	1	3.41667	3.5	1.85714	0.142857	0	0.428571	0
92228	3	1	1	0	10	0	2.5	1	1	0.666667	0	1.22222	0	100	1	1.61111	3.83333	0	1.09524	1.14286	2.14286	0
92228	3	1	2	0	10	0	2.5	1	1	0.666667	0	1.22222	0	75	1	1.15556	3.16667	1.85714	1.42857	1.71429	2.57143	0
92228	3	1	3	0	10	0	2.5	1	1	0.666667	0	1.22222	0	100	1	0.5	3	1.28571	1	1.28571	1.71429	0
85375	3	1	1	1	23	0	3.75	0	0	0.333333	0	0.444444	1	50	1	2.53333	3.16667	0.428571	0.571429	1	0.714286	0
85375	3	1	2	1	23	0	3.75	0	0	0.333333	0	0.444444	1	100	1	0.733333	3.16667	1.14286	0.714286	1.71429	0.428571	0
85375	3	1	3	1	23	0	3.75	0	0	0.333333	0	0.444444	1	100	1	1.33333	2.66667	1.42857	0.238095	0	0.714286	0
82823	3	1	1	0	17	1	25	1	1	1	0	0	1	50	1	3	3.5	0.857143	0	0	0	0
82823	3	1	2	0	17	1	25	1	1	1	0	0	1	100	1	0.333333	2.66667	0.714286	1.2381	1.85714	1.85714	0
82823	3	1	3	0	17	1	25	1	1	1	0	0	1	100	1	3.41667	3.16667	3.71429	0.809524	1.57143	0.857143	0
74108	2	0	1	0	3	0	0.05	7	2	4	0	0.222222	0	100	1	3	3.5	1.85714	0.333333	0	1	0
74108	2	0	2	0	3	0	0.05	7	2	4	0	0.222222	0	100	1	1.83333	3	1.85714	0.285714	0	0.857143	0
74108	2	0	3	0	3	0	0.05	7	2	4	0	0.222222	0	100	1	3.41667	3.16667	3.28571	1.71429	1.42857	2.71429	1
64819	2	0	1	0	33	0	1.25	8	8	2	0	0.444444	0	100	1	2.23333	3.5	1.85714	0.0952381	0	0.285714	0
64819	2	0	2	0	33	0	1.25	8	8	2	0	0.444444	0	100	1	2.65556	3.16667	2.14286	0.380952	0.142857	1	0
64819	2	0	3	0	33	0	1.25	8	8	2	0	0.444444	0	100	1	3.33333	4	3.14286	1.2381	1.71429	1.42857	0.571429
92719	3	1	1	0	25	0	1.25	4	4	2	0	0	0	100	1	3.11111	3.16667	0.5	0	0	0	0
92719	3	1	2	0	25	0	1.25	4	4	2	0	0	0	100	1	3.01111	4	2.28571	0	0	0	0
92719	3	1	3	0	25	0	1.25	4	4	2	0	0	0	100	1	2	3.16667	1.85714	0	0	0	0
64772	2	0	1	1	41	0	0	3	3	4	0	2.66667	1	75	1	2	3.5	2.42857	2.2381	2.28571	2.57143	1.85714
64772	2	0	2	1	41	0	0	3	3	4	0	2.66667	1	100	#NULL!	2	3	3.14286	0.333333	0	1	0
64772	2	0	3	1	41	0	0	3	3	4	0	2.66667	1	100	1	3.5	3	2.85714	0.619048	1	0.857143	0
84298	3	1	1	0	34	1	6	0	0	1	1	0.444444	1	100	0.9	3.22222	3.83333	2.71429	0	0	0	0
84298	3	1	2	0	34	1	6	0	0	1	1	0.444444	1	100	1	3.12222	3.66667	2.85714	0	0	0	0
84298	3	1	3	0	34	1	6	0	0	1	1	0.444444	1	100	1	1.91667	3.5	3.71429	0.047619	0.142857	0	0
94395	3	1	1	0	39	0	12.5	2	2	0.333333	0	0.888889	1	100	1	2.85556	3.33333	2	0.47619	0.714286	0	0.714286
94395	3	1	2	0	39	0	12.5	2	2	0.333333	0	0.888889	1	100	1	1.12222	3.5	0.857143	1.19048	2.28571	0	1.28571
94395	3	1	3	0	39	0	12.5	2	2	0.333333	0	0.888889	1	100	1	2	2.33333	2	0.904762	1	0.571429	1.14286
88390	3	1	1	1	22	0	1.25	6	6	2	0	0.888889	1	100	1	0.977778	3	1.83333	0.857143	2	0.571429	0
88390	3	1	2	1	22	0	1.25	6	6	2	0	0.888889	1	100	1	0.6	3	0.714286	2.04762	2.28571	2.85714	1
88390	3	1	3	1	22	0	1.25	6	6	2	0	0.888889	1	100	1	0.333333	3.16667	1.71429	0.428571	1.28571	0	0
86275	3	1	1	1	29	0	7.5	0	0	4	0	2.88889	0	100	1	3.86667	3	2.14286	0.428571	0	1.28571	0
86275	3	1	2	1	29	0	7.5	0	0	4	0	2.88889	0	100	1	2.91111	4	1.85714	0.333333	0	1	0
86275	3	1	3	1	29	0	7.5	0	0	4	0	2.88889	0	100	1	2.33333	3.83333	1.71429	0	0	0	0
83426	3	1	1	0	22	0	1.75	11	14	2	0	1.44444	1	100	1	2.25556	3.5	0.6	0.428571	1.28571	0	0
83426	3	1	2	0	22	0	1.75	11	14	2	0	1.44444	1	100	1	3.24444	4	2.28571	0.619048	1.28571	0	0.571429
83426	3	1	3	0	22	0	1.75	11	14	2	0	1.44444	1	100	1	2.5	3.33333	3.57143	0	0	0	0
83694	3	1	1	1	10	0	1.5	5	5	2	0	1.11111	1	100	1	1.74444	3.16667	1	0.0952381	0.285714	0	0
83694	3	1	2	1	10	0	1.5	5	5	2	0	1.11111	1	100	1	1.14444	3	1.71429	0.190476	0.571429	0	0
83694	3	1	3	1	10	0	1.5	5	5	2	0	1.11111	1	100	1	2.33333	2.83333	1.71429	0.142857	0.428571	0	0
81125	3	1	1	0	18	0	5	1	1	0.5	1	2	#NULL!	25	1	3.73333	3.83333	0.714286	0.714286	1.28571	0.857143	0
81125	3	1	2	0	18	0	5	1	1	0.5	1	2	#NULL!	100	1	1.63333	2	1.42857	1.09524	2.71429	0.571429	0
81125	3	1	3	0	18	0	5	1	1	0.5	1	2	#NULL!	100	1	1.75	4	1.42857	0.666667	1.28571	0.714286	0
81075	3	1	1	1	46	0	3	1	1	2	0	0.666667	1	100	1	2.27778	3.66667	1.33333	0	0	0	0
81075	3	1	2	1	46	0	3	1	1	2	0	0.666667	1	100	1	3.26667	3.83333	3.14286	0	0	0	0
81075	3	1	3	1	46	0	3	1	1	2	0	0.666667	1	100	1	3.66667	3.5	1.57143	0	0	0	0
85607	3	1	1	1	37	0	1.25	4	26	1.5	0	0.666667	1	100	1	3.2	3.16667	1.14286	0	0	0	0
85607	3	1	2	1	37	0	1.25	4	26	1.5	0	0.666667	1	100	1	1.2	3.5	1.28571	0	0	0	0
85607	3	1	3	1	37	0	1.25	4	26	1.5	0	0.666667	1	100	1	3	3.16667	3.71429	0	0	0	0
89328	3	1	1	1	7	0	3	0	0	1.33333	0	1.22222	1	100	1	3.83333	3.66667	2.28571	1.14286	2.14286	1.28571	0
89328	3	1	2	1	7	0	3	0	0	1.33333	0	1.22222	1	100	1	3.25556	3.66667	3.42857	1.28571	1.71429	2.14286	0
89328	3	1	3	1	7	0	3	0	0	1.33333	0	1.22222	1	100	1	1.16667	3.16667	1.71429	0.190476	0	0.571429	0
87782	3	1	1	1	19	0	0.75	1	1	2	0	0	0	100	1	1.04444	3.16667	0.6	1.52381	1.85714	2.71429	0
87782	3	1	2	1	19	0	0.75	1	1	2	0	0	0	100	1	1.17778	2.66667	1.28571	0.428571	1.28571	0	0
87782	3	1	3	1	19	0	0.75	1	1	2	0	0	0	100	1	0.416667	3.33333	1.57143	0.380952	0.428571	0.714286	0
72750	2	0	1	1	13	1	0	0	0	0.666667	0	0.555556	0	100	1	2.71111	3.16667	2.28571	1	1.71429	1.28571	0
72750	2	0	2	1	13	1	0	0	0	0.666667	0	0.555556	0	100	1	2	3.16667	3.28571	1.38095	1.14286	3	0
72750	2	0	3	1	13	1	0	0	0	0.666667	0	0.555556	0	100	1	3.66667	3.33333	3.14286	0.333333	0	1	0
64940	2	0	1	0	25	0	0.75	2	2	4	0	0	0	100	1	2.57778	4	0.428571	0	0	0	0
64940	2	0	2	0	25	0	0.75	2	2	4	0	0	0	100	#NULL!	1.57778	3	1.28571	0.333333	0	1	0
64940	2	0	3	0	25	0	0.75	2	2	4	0	0	0	#NULL!	#NULL!	2.06667	2.66667	3	1.66667	1.57143	2.57143	0.857143
75464	2	0	1	0	33	1	2.5	3	3	2	0	0.222222	0	100	1	2.28889	3	1.71429	0	0	0	0
75464	2	0	2	0	33	1	2.5	3	3	2	0	0.222222	0	100	1	3.14444	3.5	2.42857	0.333333	0	1	0
75464	2	0	3	0	33	1	2.5	3	3	2	0	0.222222	0	100	1	2.5	3.33333	2.71429	0.809524	1.42857	1	0
72135	2	0	1	1	18	0	0	7	7	4	0	0.333333	0	100	0.833333	3.16667	3.5	2	0.190476	0	0.571429	0
72135	2	0	2	1	18	0	0	7	7	4	0	0.333333	0	100	#NULL!	3.43333	3.83333	3	0.52381	0.571429	1	0
72135	2	0	3	1	18	0	0	7	7	4	0	0.333333	0	100	1	2.66667	3	2.42857	0.761905	1.14286	1.14286	0
6706	4	0	1	1	14	1	2.5	7	9	2	0	0.333333	0	100	1	0.588889	2.5	1	0	0	0	0
6706	4	0	2	1	14	1	2.5	7	9	2	0	0.333333	0	100	1	0	1.33333	0.714286	1.57143	1.71429	3	0
6706	4	0	3	1	14	1	2.5	7	9	2	0	0.333333	0	100	1	2.375	2.66667	2.28571	0.714286	1	1	0.142857
7684	4	0	1	0	32	0	2.5	0	0	0.1	1	0	0	100	1	2.91667	3	2	1.19048	2.14286	1.42857	0
7684	4	0	2	0	32	0	2.5	0	0	0.1	1	0	0	100	1	2	3	3.14286	0	0	0	0
7684	4	0	3	0	32	0	2.5	0	0	0.1	1	0	0	100	1	2.33333	3	3	0.666667	1	1	0
6267	4	0	1	1	4	1	0.75	8	8	1	0	0.222222	0	100	1	1.62222	2.66667	1.42857	0.142857	0.428571	0	0
6267	4	0	2	1	4	1	0.75	8	8	1	0	0.222222	0	100	1	1.56667	2.66667	3.42857	2.28571	0.857143	4	2
6267	4	0	3	1	4	1	0.75	8	8	1	0	0.222222	0	100	1	1.5	3	2.42857	1.61905	1.57143	2.85714	0.428571
7701	4	0	1	0	30	1	5	10	10	0.833333	0	0.666667	0	100	1	2.18889	3.5	3	0	0	0	0
7701	4	0	2	0	30	1	5	10	10	0.833333	0	0.666667	0	100	1	2	3	3.85714	0	0	0	0
7701	4	0	3	0	30	1	5	10	10	0.833333	0	0.666667	0	100	1	3.13333	4	3.71429	0.428571	0.571429	0.714286	0
7432	4	0	1	0	14	0	0.25	6	6	0.5	0	0.444444	0	100	1	1.95556	3	1.85714	1.33333	1.71429	1.14286	1.14286
7432	4	0	2	0	14	0	0.25	6	6	0.5	0	0.444444	0	0	1	1.88889	2.66667	1.42857	0.904762	1.28571	0.142857	1.28571
7432	4	0	3	0	14	0	0.25	6	6	0.5	0	0.444444	0	100	1	2.75	3.33333	2.57143	1.04762	1.57143	1	0.571429
6751	4	0	1	0	33	0	0.75	7	8	1	1	1.22222	1	50	1	1.8	3	2.85714	0.142857	0.428571	0	0
6751	4	0	2	0	33	0	0.75	7	8	1	1	1.22222	1	50	#NULL!	2	3	4	0	0	0	0
6751	4	0	3	0	33	0	0.75	7	8	1	1	1.22222	1	100	1	3.13333	3.5	3.28571	0.190476	0	0.571429	0
7433	4	0	1	1	20	0	0	3	3	1	0	0.333333	0	100	1	2.35556	3.16667	2.14286	0.666667	1	1	0
7433	4	0	2	1	20	0	0	3	3	1	0	0.333333	0	100	#NULL!	2	3	4	0.285714	0	0.857143	0
7433	4	0	3	1	20	0	0	3	3	1	0	0.333333	0	100	1	3.5	3.5	3.42857	0.666667	1	1	0
6013	4	0	1	1	32	0	2.5	10	10	2	0	2.11111	1	100	1	1.98889	3.33333	3.28571	0.142857	0.285714	0.142857	0
6013	4	0	2	1	32	0	2.5	10	10	2	0	2.11111	1	75	1	2	3.16667	3.85714	1	0	3	0
6013	4	0	3	1	32	0	2.5	10	10	2	0	2.11111	1	100	1	3	3.33333	3.28571	0.714286	1	1.14286	0
6323	4	0	1	0	21	0	5	10	10	1	0	0	0	100	1	2	3	3.28571	0	0	0	0
6323	4	0	2	0	21	0	5	10	10	1	0	0	0	100	1	2.2	3.5	4	0.285714	0	0.857143	0
6323	4	0	3	0	21	0	5	10	10	1	0	0	0	100	1	2.66667	3	2.42857	1.33333	2.14286	1.42857	0.428571
6767	4	0	1	0	10	0	5	0	0	0.133333	0	0	0	100	1	2.5	3.5	2.28571	0.333333	0	1	0
6767	4	0	2	0	10	0	5	0	0	0.133333	0	0	0	100	1	2	3.5	1.71429	0.285714	0	0.857143	0
6767	4	0	3	0	10	0	5	0	0	0.133333	0	0	0	100	1	2.16667	3.16667	3	0.857143	1.42857	1.14286	0
7424	4	0	1	0	28	0	2.5	11	17	1	1	1.66667	1	75	1	2.13333	3.5	2.28571	0.333333	1	0	0
7424	4	0	2	0	28	0	2.5	11	17	1	1	1.66667	1	100	1	1.86667	3	3.85714	0	0	0	0
7424	4	0	3	0	28	0	2.5	11	17	1	1	1.66667	1	100	1	2.75	3	2.57143	0.47619	0.571429	0.857143	0
7162	4	0	1	1	31	1	5	0	0	3	0	0.888889	1	100	1	0.944444	3	2.57143	0.190476	0.142857	0.428571	0
7162	4	0	2	1	31	1	5	0	0	3	0	0.888889	1	100	1	2	3.5	3.57143	0.333333	0	1	0
7162	4	0	3	1	31	1	5	0	0	3	0	0.888889	1	100	1	3.16667	3.5	2.71429	0.47619	1	0.428571	0
6678	4	0	1	0	11	0	25	0	0	1.33333	0	0	0	100	1	2.36667	3	1.28571	0.333333	0	1	0
6678	4	0	2	0	11	0	25	0	0	1.33333	0	0	0	100	1	2.66667	3.5	1.57143	0.285714	0.857143	0	0
6678	4	0	3	0	11	0	25	0	0	1.33333	0	0	0	#NULL!	#NULL!	#NULL!	#NULL!	#NULL!	#NULL!	#NULL!	#NULL!	#NULL!
6933	4	0	1	1	32	0	0	10	14	3	0	0.666667	0	100	0.75	1.66667	3.16667	2.28571	0.666667	1	1	0
6933	4	0	2	1	32	0	0	10	14	3	0	0.666667	0	100	1	2.22222	3	2.57143	0.0952381	0.142857	0.142857	0
6933	4	0	3	1	32	0	0	10	14	3	0	0.666667	0	100	1	2.96667	3.5	3.28571	0.52381	0.428571	1.14286	0
7097	4	0	1	1	34	0	0.5	5	5	1.33333	0	0.444444	0	100	1	2.35556	3.16667	2.14286	0.333333	0	1	0
7097	4	0	2	1	34	0	0.5	5	5	1.33333	0	0.444444	0	100	1	2.84444	3.33333	2.57143	0.190476	0.428571	0.142857	0
7097	4	0	3	1	34	0	0.5	5	5	1.33333	0	0.444444	0	100	1	3.33333	3.5	3.28571	0.333333	0	1	0
7513	4	0	1	0	41	0	0	19	29	4	0	0.333333	0	100	1	2	3	1.71429	0.333333	0	1	0
7513	4	0	2	0	41	0	0	19	29	4	0	0.333333	0	75	1	2	3	2.71429	0.52381	0	1.28571	0.285714
7513	4	0	3	0	41	0	0	19	29	4	0	0.333333	0	100	1	3.16667	3.5	3.57143	0.666667	1	1	0
7638	4	0	1	1	38	0	0	9	14	2	0	1.44444	0	100	1	2.63333	3.5	1.71429	0.809524	0	2.42857	0
7638	4	0	2	1	38	0	0	9	14	2	0	1.44444	0	#NULL!	1	1.94444	4	4	0	0	0	0
7638	4	0	3	1	38	0	0	9	14	2	0	1.44444	0	100	1	3.33333	4	3.57143	0.52381	0.571429	1	0
688791	0	0	1	0	9	1	5	0	0	4	0	0.777778	0	100	1	1	1.66667	1.85714	0.857143	1	1.57143	0
688791	0	0	2	0	9	1	5	0	0	4	0	0.777778	0	100	1	1.92222	3	2.42857	1.33333	2.28571	1.71429	0
688791	0	0	3	0	9	1	5	0	0	4	0	0.777778	0	100	1	2.66667	3	2.42857	0.238095	0.285714	0.428571	0
6065	4	0	1	0	34	1	5	0	0	0.666667	0	0	0	100	1	3.06667	3.5	2	0.333333	0	1	0
6065	4	0	2	0	34	1	5	0	0	0.666667	0	0	0	100	1	2.91111	3.5	2.71429	0.571429	0.571429	1.14286	0
6065	4	0	3	0	34	1	5	0	0	0.666667	0	0	0	100	1	1.83333	2.66667	2.85714	2.04762	2.42857	3	0.714286
6918	4	0	1	1	27	0	2.5	10	11	1	0	0.333333	1	87.5	1	2.4	3.5	2.28571	0.333333	0	1	0
6918	4	0	2	1	27	0	2.5	10	11	1	0	0.333333	1	100	1	3.37778	3.5	2.85714	0.285714	0	0.857143	0
6918	4	0	3	1	27	0	2.5	10	11	1	0	0.333333	1	100	1	2.63333	3.33333	2.71429	2.47619	2.57143	2.85714	2
78524	2	0	1	1	30	0	0	3	3	1	0	0.555556	0	100	1	1.84444	3	2.28571	0.52381	0	1.57143	0
78524	2	0	2	1	30	0	0	3	3	1	0	0.555556	0	100	1	2.97778	3.33333	2.71429	0.619048	0.571429	1.28571	0
78524	2	0	3	1	30	0	0	3	3	1	0	0.555556	0	100	1	2.91667	3	3	0.666667	1	1	0
69964	2	0	1	0	13	1	0.25	4	4	2	0	0.111111	0	100	1	3.03333	3.5	2.28571	0.285714	0	0.857143	0
69964	2	0	2	0	13	1	0.25	4	4	2	0	0.111111	0	100	1	2	3	3	0	0	0	0
69964	2	0	3	0	13	1	0.25	4	4	2	0	0.111111	0	100	1	3.13333	3.16667	3.28571	0.666667	1	1	0
62420	2	0	1	0	19	0	0.5	2	2	1	0	1.33333	0	100	1	1.13333	2.5	1.42857	0.333333	0	1	0
62420	2	0	2	0	19	0	0.5	2	2	1	0	1.33333	0	100	1	2	3	1	0	0	0	0
62420	2	0	3	0	19	0	0.5	2	2	1	0	1.33333	0	100	1	2.5	3	3	0.714286	1	1.14286	0
9538	5	1	1	0	29	1	7.5	1	1	0.833333	0	1.66667	1	100	1	3.11111	4	2.5	0	0	0	0
9538	5	1	2	0	29	1	7.5	1	1	0.833333	0	1.66667	1	100	1	3.53333	3.83333	3.14286	0	0	0	0
9538	5	1	3	0	29	1	7.5	1	1	0.833333	0	1.66667	1	100	1	3.83333	3.66667	4	0	0	0	0
8015	5	1	1	0	49	0	5	4	4	1.5	0	0	0	50	1	2.82222	3.5	2.42857	0	0	0	0
8015	5	1	2	0	49	0	5	4	4	1.5	0	0	0	100	1	3.57778	4	4	0	0	0	0
8015	5	1	3	0	49	0	5	4	4	1.5	0	0	0	100	1	2.66667	3.5	3.71429	0	0	0	0
8322	5	1	1	0	44	0	0.25	6	11	2	0	0.555556	0	100	1	1.9	3.33333	2	0.190476	0.571429	0	0
8322	5	1	2	0	44	0	0.25	6	11	2	0	0.555556	0	100	1	3.35556	3.5	2.28571	1.19048	1.28571	2.28571	0
8322	5	1	3	0	44	0	0.25	6	11	2	0	0.555556	0	#NULL!	1	2.66667	2.66667	3.71429	0.0952381	0.285714	0	0
9782	5	1	1	1	30	0	0.5	7	7	0.5	0	1.55556	1	100	1	1.98889	3.33333	2	0.619048	0.142857	1.71429	0
9782	5	1	2	1	30	0	0.5	7	7	0.5	0	1.55556	1	100	1	2.92222	3.5	2	0.571429	1	0.571429	0.142857
9782	5	1	3	1	30	0	0.5	7	7	0.5	0	1.55556	1	100	1	2	3.5	2.85714	0.0952381	0	0.285714	0
8152	5	1	1	0	32	0	2	7	7	2	1	2.33333	#NULL!	100	1	2.68889	4	2.14286	0	0	0	0
8152	5	1	2	0	32	0	2	7	7	2	1	2.33333	#NULL!	100	1	3.16667	4	2.71429	0.238095	0.285714	0.428571	0
8152	5	1	3	0	32	0	2	7	7	2	1	2.33333	#NULL!	100	1	2.75	3.5	1.57143	0.047619	0.142857	0	0
9478	5	1	1	0	32	0	7.5	0	0	1.33333	0	1.33333	1	100	1	2.37778	3.5	1.42857	0.619048	1	0.857143	0
9478	5	1	2	0	32	0	7.5	0	0	1.33333	0	1.33333	1	100	0.5	1.21111	3.16667	0.714286	1.09524	1.42857	1.85714	0
9478	5	1	3	0	32	0	7.5	0	0	1.33333	0	1.33333	1	100	1	2.33333	3.16667	1.14286	0.619048	0.857143	1	0
9093	5	1	1	0	10	0	5	0	0	0.333333	0	0.666667	0	100	1	3.25556	4	2.5	0.428571	1.28571	0	0
9093	5	1	2	0	10	0	5	0	0	0.333333	0	0.666667	0	100	1	3.06667	3.83333	3.5	0.142857	0	0.428571	0
9093	5	1	3	0	10	0	5	0	0	0.333333	0	0.666667	0	100	1	2.91667	3.5	3.42857	0	0	0	0
8460	5	1	1	0	32	0	0.75	0	0	0.5	0	2.88889	#NULL!	100	1	0.944444	3.16667	1.57143	0.0952381	0	0	0.285714
8460	5	1	2	0	32	0	0.75	0	0	0.5	0	2.88889	#NULL!	100	1	2.72222	3.5	3.28571	0.428571	0.571429	0.714286	0
8460	5	1	3	0	32	0	0.75	0	0	0.5	0	2.88889	#NULL!	100	1	2.66667	3.33333	1.85714	0	0	0	0
94841	3	1	1	0	28	0	0.75	9	9	0.666667	0	1.77778	1	87.5	0.6	2.98889	3.16667	2.57143	0	0	0	0
94841	3	1	2	0	28	0	0.75	9	9	0.666667	0	1.77778	1	50	1	3.16667	3.66667	3	0.0952381	0	0.285714	0
94841	3	1	3	0	28	0	0.75	9	9	0.666667	0	1.77778	1	100	1	1.5	3	3.42857	0	0	0	0
8980	5	1	1	0	18	0	15	0	0	3	0	1.66667	1	100	1	3.27778	4	4	1.38095	2.57143	1.57143	0
8980	5	1	2	0	18	0	15	0	0	3	0	1.66667	1	0	1	2.67778	3.66667	3.57143	1.95238	2.57143	1.57143	1.71429
8980	5	1	3	0	18	0	15	0	0	3	0	1.66667	1	100	1	2.33333	2.16667	3.28571	2.66667	1.71429	4	2.28571
9058	5	1	1	0	29	0	1.25	9	9	1	0	2.11111	#NULL!	100	1	2.6	3.83333	1.71429	0	0	0	0
9058	5	1	2	0	29	0	1.25	9	9	1	0	2.11111	#NULL!	100	1	3.93333	4	3.42857	0	0	0	0
9058	5	1	3	0	29	0	1.25	9	9	1	0	2.11111	#NULL!	100	1	3.33333	4	3.28571	0	0	0	0
8795	5	1	1	0	4	1	11.25	8	9	1	0	1.55556	0	100	1	2.83333	3.83333	1.14286	0.047619	0	0.142857	0
8795	5	1	2	0	4	1	11.25	8	9	1	0	1.55556	0	100	1	2.06667	3.83333	3.57143	0	0	0	0
8795	5	1	3	0	4	1	11.25	8	9	1	0	1.55556	0	100	1	2.16667	4	1.57143	0	0	0	0
8209	5	1	1	1	32	0	5	2	2	2	0	1.77778	#NULL!	100	1	1.05556	2.5	1	1.2381	2.42857	1.28571	0
8209	5	1	2	1	32	0	5	2	2	2	0	1.77778	#NULL!	75	1	1.33333	3.66667	1.57143	0.428571	0.428571	0.857143	0
8209	5	1	3	1	32	0	5	2	2	2	0	1.77778	#NULL!	50	1	2.41667	4	1.71429	0.666667	0.285714	1.71429	0
9152	5	1	1	1	18	0	2.5	1	1	2	1	2.55556	0	100	1	3.36667	4	2.28571	0.047619	0	0.142857	0
9152	5	1	2	1	18	0	2.5	1	1	2	1	2.55556	0	100	1	3.4	4	1.71429	0.809524	2	0.428571	0
9152	5	1	3	1	18	0	2.5	1	1	2	1	2.55556	0	75	1	1.08333	3.33333	2.5	0.285714	0.857143	0	0
95315	3	1	1	0	21	1	15.25	2	2	0.5	1	0.111111	#NULL!	100	1	3.05556	4	2.14286	0.47619	1.14286	0.285714	0
95315	3	1	2	0	21	1	15.25	2	2	0.5	1	0.111111	#NULL!	100	1	3.94444	4	3.85714	1.47619	2.14286	2.28571	0
95315	3	1	3	0	21	1	15.25	2	2	0.5	1	0.111111	#NULL!	100	1	2.16667	3.16667	3.42857	0	0	0	0
91143	3	1	1	1	14	1	1.7	0	0	1	0	0	#NULL!	100	1	2.77778	4	1.85714	1.14286	0.857143	1.71429	0.857143
91143	3	1	2	1	14	1	1.7	0	0	1	0	0	#NULL!	100	1	1.85556	3.66667	1.28571	0.714286	1.14286	1	0
91143	3	1	3	1	14	1	1.7	0	0	1	0	0	#NULL!	100	1	2.91667	3	1.85714	1.09524	0.285714	3	0
81251	3	1	1	0	19	0	25	0	8	0.5	1	0	1	75	1	3.61111	3.83333	1	0	0	0	0
81251	3	1	2	0	19	0	25	0	8	0.5	1	0	1	100	1	1.92222	3.33333	4	0.761905	2.14286	0	0.142857
81251	3	1	3	0	19	0	25	0	8	0.5	1	0	1	100	1	2.08333	2.83333	3.71429	0	0	0	0
92920	3	1	1	1	41	0	5	7	7	1	0	1.66667	0	100	1	3.38889	4	3.28571	0.0952381	0.285714	0	0
92920	3	1	2	1	41	0	5	7	7	1	0	1.66667	0	100	1	3.52222	3.33333	1.42857	0.142857	0.285714	0.142857	0
92920	3	1	3	1	41	0	5	7	7	1	0	1.66667	0	100	1	2.58333	3.33333	3.57143	0	0	0	0
87313	3	1	1	0	20	0	2.5	4	4	0.666667	0	0.555556	0	50	1	2.72222	3.16667	0.5	0	0	0	0
87313	3	1	2	0	20	0	2.5	4	4	0.666667	0	0.555556	0	100	1	3.3	3.33333	1.57143	0.047619	0	0.142857	0
87313	3	1	3	0	20	0	2.5	4	4	0.666667	0	0.555556	0	#NULL!	#NULL!	#NULL!	#NULL!	#NULL!	#NULL!	#NULL!	#NULL!	#NULL!
98423	3	1	1	1	22	0	1.25	0	0	4	0	2.55556	#NULL!	100	1	2.8	3	0.857143	0.666667	1.14286	0.571429	0.285714
98423	3	1	2	1	22	0	1.25	0	0	4	0	2.55556	#NULL!	100	1	3.26667	3.66667	1.57143	0.761905	0.428571	1.85714	0
98423	3	1	3	1	22	0	1.25	0	0	4	0	2.55556	#NULL!	#NULL!	#NULL!	#NULL!	#NULL!	#NULL!	#NULL!	#NULL!	#NULL!	#NULL!
84398	3	1	1	1	11	0	3.75	7	7	2	0	1.33333	1	100	0.8	3.44444	3.83333	2.28571	0.333333	0.285714	0.714286	0
84398	3	1	2	1	11	0	3.75	7	7	2	0	1.33333	1	100	1	3.83333	3.16667	3.57143	0.047619	0.142857	0	0
84398	3	1	3	1	11	0	3.75	7	7	2	0	1.33333	1	100	1	#NULL!	4	#NULL!	0.285714	0	0	0.857143
75036	2	0	1	0	27	0	0.75	0	0	2	0	0.222222	0	100	1	2.74444	3.16667	2	0.333333	0	1	0
75036	2	0	2	0	27	0	0.75	0	0	2	0	0.222222	0	100	1	2.34444	2.83333	2	0.809524	1.42857	0.857143	0.142857
75036	2	0	3	0	27	0	0.75	0	0	2	0	0.222222	0	100	1	2.96667	3.5	3.14286	0.619048	0.857143	1	0
75889	2	0	1	0	44	0	0	6	6	0.5	0	1.77778	0	100	1	2.61111	3.5	2.57143	0	0	0	0
75889	2	0	2	0	44	0	0	6	6	0.5	0	1.77778	0	100	1	3.01111	3	2.42857	0.47619	0.571429	0.857143	0
75889	2	0	3	0	44	0	0	6	6	0.5	0	1.77778	0	100	1	3.08333	3.16667	2.42857	0.666667	1	1	0
62498	2	0	1	0	36	0	0.25	0	1	1	0	0	0	100	1	2.14444	3	1.71429	0.333333	0	1	0
62498	2	0	2	0	36	0	0.25	0	1	1	0	0	0	100	1	3.1	3.16667	2.85714	0.571429	0.714286	1	0
62498	2	0	3	0	36	0	0.25	0	1	1	0	0	0	100	1	3.58333	3.83333	2.71429	0.761905	1.42857	0.857143	0
