# Supplementary material for: Mixed methods pilot evaluation of a gender-sensitivity training for HIV care providers in Uganda: Effects on providers and clients
Source: PLOS Glob Public Health. 2025 Sep 18;5(9):e0004247. doi: 10.1371/journal.pgph.0004247 (PMC12445538; doi:10.1371/journal.pgph.0004247)
Supplement: S5. Data — (XLSX) [file pgph.0004247.s006.xlsx]

## Sheet: Client_wide_public
clinic	arm	PID	gender_1	agec	tribe2	edu2	relstat	income40	yearsHIV	treat_1	yearsART	monthsHIV	travel_30	SSm_1	AUDITCcom_1	finsecM_1	DEPscore_1	AnyIPV_1	ADH_1	ADH_2	ADH_3	propvisk_1	propvisk_2	propvisk_3	commM_1	commM_2	commM_3	PDMm_1	PDMm_2	PDMm_3	satisMrec_1	satisMrec_2	satisMrec_3	stigmam_1	stigmam_2	stigmam_3	astigm_1	astigm_2	astigm_3	estigm_1	estigm_2	estigm_3	istigm_1	istigm_2	istigm_3
0	0	633242	0	32	0	0	0	3.75	0	0	#NULL!	0	0.666667	3	0	0	5	1	#NULL!	#NULL!	#NULL!	#NULL!	#NULL!	#NULL!	0.866667	#NULL!	#NULL!	0.428571	#NULL!	#NULL!	3.5	#NULL!	#NULL!	1.71429	#NULL!	#NULL!	3	#NULL!	#NULL!	1.14286	#NULL!	#NULL!	1	#NULL!	#NULL!
0	0	723862	0	30	0	1	1	1.5	14	1	12	171	4	3	0	0	#NULL!	0	100	#NULL!	#NULL!	0.75	#NULL!	#NULL!	2.06667	#NULL!	#NULL!	2.57143	#NULL!	#NULL!	3	#NULL!	#NULL!	0.666667	#NULL!	#NULL!	1	#NULL!	#NULL!	0	#NULL!	#NULL!	1	#NULL!	#NULL!
1	1	973906	1	11	0	0	0	0.25	3	1	3	40	1	1.1	0	2.11111	15	1	100	#NULL!	#NULL!	1	#NULL!	#NULL!	1.81111	#NULL!	#NULL!	0.428571	#NULL!	#NULL!	3.5	#NULL!	#NULL!	0	#NULL!	#NULL!	0	#NULL!	#NULL!	0	#NULL!	#NULL!	0	#NULL!	#NULL!
1	1	876220	0	4	0	0	1	6.25	0	0	#NULL!	0	1.33333	3	0	0.222222	4	1	#NULL!	#NULL!	#NULL!	1	#NULL!	#NULL!	2.1	#NULL!	#NULL!	4	#NULL!	#NULL!	4	#NULL!	#NULL!	0	#NULL!	#NULL!	0	#NULL!	#NULL!	0	#NULL!	#NULL!	0	#NULL!	#NULL!
0	0	614469	0	28	0	1	1	20	0	1	0	10	1	1.5	0	0	#NULL!	0	100	#NULL!	#NULL!	1	#NULL!	#NULL!	2	#NULL!	#NULL!	2.71429	#NULL!	#NULL!	3	#NULL!	#NULL!	0.333333	#NULL!	#NULL!	1	#NULL!	#NULL!	0	#NULL!	#NULL!	0	#NULL!	#NULL!
1	1	886487	0	42	0	0	1	5	15	1	15	185	0.666667	2.2	1	1.66667	16	1	100	#NULL!	#NULL!	1	#NULL!	#NULL!	1.88889	#NULL!	#NULL!	2.85714	#NULL!	#NULL!	3.5	#NULL!	#NULL!	0.904762	#NULL!	#NULL!	1.28571	#NULL!	#NULL!	1.42857	#NULL!	#NULL!	0	#NULL!	#NULL!
0	0	732277	1	10	0	0	1	1.25	0	1	0	5	2	1	0	1.22222	2	0	100	#NULL!	#NULL!	1	#NULL!	#NULL!	2.51111	#NULL!	#NULL!	2.85714	#NULL!	#NULL!	3.5	#NULL!	#NULL!	0.904762	#NULL!	#NULL!	1.71429	#NULL!	#NULL!	0	#NULL!	#NULL!	1	#NULL!	#NULL!
0	0	683462	0	15	1	0	0	7.5	0	1	0	0	2	3	1	0	4	1	100	#NULL!	#NULL!	1	#NULL!	#NULL!	2.6	#NULL!	#NULL!	1	#NULL!	#NULL!	3.16667	#NULL!	#NULL!	0.333333	#NULL!	#NULL!	0	#NULL!	#NULL!	0	#NULL!	#NULL!	1	#NULL!	#NULL!
2	0	65074	1	5	1	0	1	0	2	1	0	25	1.06667	2.6	0	1.88889	2	0	50	#NULL!	100	1	#NULL!	1	2.64444	#NULL!	2.83333	2.28571	#NULL!	2.42857	3	#NULL!	3	0	#NULL!	0.45	0	#NULL!	0.571429	0	#NULL!	0	0	#NULL!	0.833333
3	1	94171	1	32	0	0	1	1.25	1	1	1	22	4	1	0	0	14	1	83.3333	#NULL!	#NULL!	0.857143	#NULL!	#NULL!	3.33333	#NULL!	#NULL!	0.666667	#NULL!	#NULL!	3.33333	#NULL!	#NULL!	1.09524	#NULL!	#NULL!	1.42857	#NULL!	#NULL!	0	#NULL!	#NULL!	1.85714	#NULL!	#NULL!
3	1	98157	0	28	0	1	0	2.5	1	1	0	22	1	2.4	0	1.55556	5	1	0	#NULL!	#NULL!	1	#NULL!	#NULL!	1.84444	#NULL!	#NULL!	1.16667	#NULL!	#NULL!	3	#NULL!	#NULL!	1.57143	#NULL!	#NULL!	1.85714	#NULL!	#NULL!	1.42857	#NULL!	#NULL!	1.42857	#NULL!	#NULL!
3	1	92217	1	32	0	0	0	0.5	10	1	10	121	3	2.2	0	2	6	#NULL!	88.8889	#NULL!	#NULL!	1	#NULL!	#NULL!	3.38889	#NULL!	#NULL!	2.14286	#NULL!	#NULL!	3.83333	#NULL!	#NULL!	0	#NULL!	#NULL!	0	#NULL!	#NULL!	0	#NULL!	#NULL!	0	#NULL!	#NULL!
3	1	89568	0	40	0	1	1	3.75	34	1	15	417	2	2.4	0	0.555556	5	#NULL!	100	#NULL!	#NULL!	1	#NULL!	#NULL!	3.8	#NULL!	#NULL!	1.57143	#NULL!	#NULL!	3.83333	#NULL!	#NULL!	0.142857	#NULL!	#NULL!	0.428571	#NULL!	#NULL!	0	#NULL!	#NULL!	0	#NULL!	#NULL!
3	1	96195	1	47	1	0	1	0.5	0	1	0	10	0.0666667	1.4	1	0.222222	9	#NULL!	75	#NULL!	#NULL!	1	#NULL!	#NULL!	3.21111	#NULL!	#NULL!	1.57143	#NULL!	#NULL!	4	#NULL!	#NULL!	0.142857	#NULL!	#NULL!	0	#NULL!	#NULL!	0	#NULL!	#NULL!	0.428571	#NULL!	#NULL!
4	0	6434	1	20	1	0	1	2.5	10	1	9	131	2	1.2	0	1.66667	4	0	100	#NULL!	#NULL!	0.5	#NULL!	#NULL!	0.266667	#NULL!	#NULL!	2.71429	#NULL!	#NULL!	2	#NULL!	#NULL!	1.2381	#NULL!	#NULL!	2.14286	#NULL!	#NULL!	0	#NULL!	#NULL!	1.57143	#NULL!	#NULL!
4	0	7245	1	21	0	0	1	0	15	1	11	188	2	2.1	0	0.222222	4	0	100	#NULL!	#NULL!	1	#NULL!	#NULL!	2.05556	#NULL!	#NULL!	2.71429	#NULL!	#NULL!	3.5	#NULL!	#NULL!	0	#NULL!	#NULL!	0	#NULL!	#NULL!	0	#NULL!	#NULL!	0	#NULL!	#NULL!
1	1	836992	1	27	1	1	1	1.25	0	1	0	4	0.333333	2.8	0	0.555556	3	0	100	#NULL!	100	1	#NULL!	1	0.7	#NULL!	1.66667	0.6	#NULL!	1.71429	3.33333	#NULL!	2.33333	0.190476	#NULL!	0.714286	0.571429	#NULL!	0.857143	0	#NULL!	0	0	#NULL!	1.28571
0	0	759675	1	33	1	0	1	1.75	18	1	13	217	2	3	0	0	8	1	100	#NULL!	100	1	#NULL!	1	2	#NULL!	3.25	2.71429	#NULL!	3.28571	3.16667	#NULL!	3	0.333333	#NULL!	0.571429	0	#NULL!	0.714286	0	#NULL!	0	1	#NULL!	1
0	0	668733	0	30	1	0	0	0	0	1	0	9	2	2.2	0	0	5	0	100	#NULL!	100	0.857143	#NULL!	1	2	#NULL!	3.5	1.71429	#NULL!	2.85714	3	#NULL!	3.5	0.761905	#NULL!	2.14286	1	#NULL!	2.71429	0	#NULL!	2	1.28571	#NULL!	1.71429
0	0	631038	0	8	0	0	0	2	3	1	3	36	4	0.7	0	0.666667	9	1	100	#NULL!	100	1	#NULL!	1	2	#NULL!	3.25	3.42857	#NULL!	3	3.33333	#NULL!	3.33333	0.285714	#NULL!	0.285714	0	#NULL!	0.142857	0.857143	#NULL!	0	0	#NULL!	0.714286
1	1	809783	1	18	0	0	1	0.5	4	1	5	56	0.333333	2.4	1	0	7	1	75	#NULL!	75	1	#NULL!	1	1.47778	#NULL!	2.08333	3	#NULL!	1.71429	3.83333	#NULL!	2.83333	0.714286	#NULL!	0.333333	1.85714	#NULL!	1	0.285714	#NULL!	0	0	#NULL!	0
0	0	622250	1	10	1	0	0	2	8	1	8	103	1.66667	3	0	0	11	0	25	#NULL!	100	1	#NULL!	1	2.93333	#NULL!	2.9	3	#NULL!	2.71429	3.5	#NULL!	3.16667	0.380952	#NULL!	0.619048	1.14286	#NULL!	1	0	#NULL!	0.142857	0	#NULL!	0.714286
0	0	613146	1	5	1	0	0	1	10	1	10	122	1.16667	1.2	0	2.44444	18	#NULL!	100	#NULL!	100	0.833333	#NULL!	1	3.86667	#NULL!	2.83333	3.85714	#NULL!	2.14286	3.5	#NULL!	3	0.428571	#NULL!	0.666667	0	#NULL!	1	0	#NULL!	0	1.28571	#NULL!	1
2	0	79071	1	20	0	0	0	0.25	12	1	8	144	4	2.8	0	1.11111	14	0	58.3333	#NULL!	100	1	#NULL!	1	2.54444	#NULL!	2.70833	2.57143	#NULL!	2.28571	3.5	#NULL!	3	0.285714	#NULL!	0.428571	0.285714	#NULL!	0.285714	0	#NULL!	0	0.571429	#NULL!	1
2	0	74788	0	31	0	1	0	2.5e-05	23	1	2	276	0.333333	3	1	2	5	0	100	#NULL!	100	1	#NULL!	1	2.38889	#NULL!	3.03333	2.71429	#NULL!	2.57143	3.5	#NULL!	3.5	0.333333	#NULL!	0.047619	0	#NULL!	0	0	#NULL!	0	1	#NULL!	0.142857
1	1	823194	0	7	1	0	0	12	0	1	0	3	0.666667	2.9	1	0	2	0	100	#NULL!	100	1	#NULL!	1	2.81111	#NULL!	2.75	4	#NULL!	1.57143	4	#NULL!	2.83333	0.047619	#NULL!	0	0	#NULL!	0	0	#NULL!	0	0.142857	#NULL!	0
0	0	785669	1	30	1	0	1	2	13	1	11	163	2	3	0	0	1	0	100	#NULL!	100	1	#NULL!	1	2.16667	#NULL!	2.58333	2.14286	#NULL!	2.14286	3	#NULL!	3	0.619048	#NULL!	0.761905	0.857143	#NULL!	1	0	#NULL!	0	1	#NULL!	1.28571
2	0	73343	1	13	0	0	1	5	1	1	1	19	2	3	1	0	10	0	100	#NULL!	100	0.833333	#NULL!	1	3.04444	#NULL!	2.91667	3.28571	#NULL!	2.42857	3	#NULL!	3.33333	0.333333	#NULL!	0.666667	0	#NULL!	1	0	#NULL!	0	1	#NULL!	1
2	0	67593	1	12	0	0	1	0.5	6	1	5	82	1	2.6	0	0.666667	6	0	100	#NULL!	100	1	#NULL!	1	2.41111	#NULL!	2.66667	2	#NULL!	2.71429	3.16667	#NULL!	3	0.047619	#NULL!	0.142857	0	#NULL!	0	0	#NULL!	0	0.142857	#NULL!	0.428571
4	0	6381	0	33	1	0	1	0.75	32	1	32	384	1.16667	2.1	0	0	9	0	100	#NULL!	100	1	#NULL!	1	2.83333	#NULL!	2.7	2.71429	#NULL!	3	3.16667	#NULL!	3.5	0	#NULL!	0	0	#NULL!	0	0	#NULL!	0	0	#NULL!	0
3	1	97865	1	34	0	0	0	2.5	0	1	0	5	1	0.4	0	0.333333	5	#NULL!	100	#NULL!	100	1	#NULL!	1	1.53333	#NULL!	1.66667	1.42857	#NULL!	2.42857	2.83333	#NULL!	2.66667	1.09524	#NULL!	0	1.57143	#NULL!	0	1.14286	#NULL!	0	0.571429	#NULL!	0
3	1	85148	0	4	0	0	0	3.75	0	1	0	5	2	2.1	0	0	5	1	100	#NULL!	75	1	#NULL!	1	2.4	#NULL!	2.08333	2.71429	#NULL!	4	3.66667	#NULL!	3	1.19048	#NULL!	0	0.857143	#NULL!	0	0	#NULL!	0	2.71429	#NULL!	0
3	1	92631	0	35	1	1	0	7.5	15	1	14	189	1	1.1	0	2.22222	2	1	100	#NULL!	100	1	#NULL!	1	3.83333	#NULL!	0.666667	1.71429	#NULL!	2.42857	4	#NULL!	3.33333	0.666667	#NULL!	0	0.857143	#NULL!	0	1.14286	#NULL!	0	0	#NULL!	0
2	0	74965	1	20	0	0	0	0.5	3	1	3	40	1	2	1	1.55556	10	0	100	#NULL!	100	1	#NULL!	1	2.78889	#NULL!	3.5	3.85714	#NULL!	3	3.5	#NULL!	4	0.333333	#NULL!	2.14286	0	#NULL!	2.14286	0	#NULL!	2	1	#NULL!	2.28571
2	0	64496	0	30	0	1	1	2.5	3	1	3	42	1.33333	3	0	0	3	0	100	#NULL!	100	1	#NULL!	1	3.44444	#NULL!	2.79167	2.14286	#NULL!	3.42857	3.5	#NULL!	3.66667	0.238095	#NULL!	1.04762	0	#NULL!	1.57143	0	#NULL!	0	0.714286	#NULL!	1.57143
2	0	63895	0	20	0	0	0	1.25	3	1	3	42	1.33333	0.8	0	0	4	0	100	#NULL!	100	1	#NULL!	1	3.43333	#NULL!	2.6	3.42857	#NULL!	3.28571	3.5	#NULL!	3.5	1.09524	#NULL!	0.666667	1.42857	#NULL!	1	0	#NULL!	0	1.85714	#NULL!	1
4	0	7904	0	18	0	1	0	7.5	0	1	0	4	0.166667	2.2	1	0.111111	8	0	100	#NULL!	100	1	#NULL!	1	2.38889	#NULL!	2.54167	3.85714	#NULL!	3	3.33333	#NULL!	3.83333	0.333333	#NULL!	0.714286	0	#NULL!	1	0	#NULL!	0	1	#NULL!	1.14286
0	0	624318	0	28	1	0	0	0.25	10	1	9	131	4	2.8	0	0.111111	#NULL!	0	100	#NULL!	100	1	#NULL!	1	2	#NULL!	3.08333	2.57143	#NULL!	3	3	#NULL!	3.66667	0.666667	#NULL!	0.428571	1	#NULL!	0.571429	0	#NULL!	0	1	#NULL!	0.714286
4	0	6743	1	16	0	0	1	1.25	0	1	0	3	1	2.2	0	0	4	0	100	#NULL!	100	1	#NULL!	1	2.03333	#NULL!	2.66667	2	#NULL!	2.71429	3.5	#NULL!	3.16667	0.380952	#NULL!	0.761905	0	#NULL!	1	0	#NULL!	0	1.14286	#NULL!	1.28571
4	0	6945	0	12	0	0	0	0.5	0	1	0	0	0.333333	0.4	0	1.55556	11	0	100	#NULL!	100	1	#NULL!	1	0.6	#NULL!	2.91667	0.428571	#NULL!	2.42857	3	#NULL!	3.5	0.666667	#NULL!	0.761905	1	#NULL!	1.14286	0	#NULL!	0	1	#NULL!	1.14286
4	0	6219	0	22	0	0	1	2.5	8	1	8	98	2	2.5	1	0.666667	6	0	100	#NULL!	100	1	#NULL!	1	2.3	#NULL!	2.66667	2.42857	#NULL!	3.42857	3.5	#NULL!	3.5	0.285714	#NULL!	0.52381	0	#NULL!	1	0	#NULL!	0	0.857143	#NULL!	0.571429
4	0	7924	0	28	1	0	0	0.25	4	1	4	51	4	0.7	0	0.444444	7	0	100	#NULL!	100	1	#NULL!	1	2.25556	#NULL!	3.58333	0.857143	#NULL!	3.14286	3.5	#NULL!	3.5	0	#NULL!	0.333333	0	#NULL!	0.571429	0	#NULL!	0	0	#NULL!	0.428571
4	0	7011	1	37	0	0	0	0.25	12	1	10	145	1.33333	0.9	0	0.444444	6	0	100	#NULL!	100	1	#NULL!	1	2.32222	#NULL!	3.58333	2.57143	#NULL!	3.14286	3.5	#NULL!	3.5	0.333333	#NULL!	0.52381	0	#NULL!	0.571429	0	#NULL!	0	1	#NULL!	1
5	1	8126	0	42	0	0	0	0.5	27	1	14	335	4	0.4	0	1.88889	9	0	100	#NULL!	100	1	#NULL!	1	0.533333	#NULL!	2.58333	1.14286	#NULL!	3.85714	1.66667	#NULL!	3.83333	0.380952	#NULL!	0.0952381	0.857143	#NULL!	0	0.285714	#NULL!	0	0	#NULL!	0.285714
5	1	8927	0	14	0	0	0	2.5	0	1	0	4	4	2.8	0	0.666667	3	0	100	#NULL!	100	1	#NULL!	1	3.71111	#NULL!	2.41667	1.33333	#NULL!	3.14286	4	#NULL!	3	0.47619	#NULL!	0.0952381	0.428571	#NULL!	0.285714	0	#NULL!	0	1	#NULL!	0
5	1	8080	1	10	0	0	0	2.5	5	1	5	62	0.666667	1.4	0	0.666667	16	1	100	#NULL!	100	1	#NULL!	1	2.77778	#NULL!	3.16667	1.42857	#NULL!	3.28571	3	#NULL!	3.5	0.666667	#NULL!	0.142857	1.28571	#NULL!	0.428571	0	#NULL!	0	0.714286	#NULL!	0
5	1	8129	0	33	0	1	1	11.5	0	1	0	5	1	1.2	0	0	6	#NULL!	100	#NULL!	100	0.8	#NULL!	1	1.94444	#NULL!	3.16667	1.71429	#NULL!	2	4	#NULL!	3.33333	0.142857	#NULL!	0.714286	0	#NULL!	1.42857	0	#NULL!	0	0.428571	#NULL!	0.714286
5	1	8361	0	8	0	0	0	17.5	1	1	1	21	0.1	3	1	0.555556	2	0	100	#NULL!	100	1	#NULL!	1	2.83333	#NULL!	2.08333	3.85714	#NULL!	3	3.5	#NULL!	3.66667	0.142857	#NULL!	0.666667	0.428571	#NULL!	1	0	#NULL!	0	0	#NULL!	1
3	1	95760	0	17	0	0	1	1.25	0	1	0	2	0.166667	1.1	0	1	1	#NULL!	100	#NULL!	100	1	#NULL!	1	2.4	#NULL!	1.33333	2	#NULL!	2.14286	3.33333	#NULL!	2.66667	0	#NULL!	0	0	#NULL!	0	0	#NULL!	0	0	#NULL!	0
0	0	680830	0	30	1	0	1	2.5e-05	10	1	8	120	2	3	1	0.555556	1	0	50	#NULL!	100	1	#NULL!	1	2.6	#NULL!	3.41667	2.85714	#NULL!	3.28571	3.5	#NULL!	3.83333	0	#NULL!	0.047619	0	#NULL!	0	0	#NULL!	0	0	#NULL!	0.142857
3	1	82792	1	32	0	0	0	0.25	4	1	4	52	3	0.9	1	0.888889	5	#NULL!	75	#NULL!	100	1	#NULL!	1	1.73333	#NULL!	1.33333	2.14286	#NULL!	1.71429	2.66667	#NULL!	3	0.619048	#NULL!	0.47619	1.85714	#NULL!	1	0	#NULL!	0	0	#NULL!	0.428571
3	1	84896	1	19	0	1	1	12.5	3	1	2	44	0.233333	0.9	0	1.11111	14	1	75	#NULL!	100	1	#NULL!	1	1.41111	#NULL!	1.33333	0.571429	#NULL!	3.71429	2.16667	#NULL!	3.66667	1.61905	#NULL!	1.47619	0.857143	#NULL!	1.85714	0	#NULL!	0	4	#NULL!	2.57143
0	0	691152	1	22	1	0	0	0.125	0	1	0	0	0.333333	1.1	0	0.333333	7	1	100	75	100	0.875	1	1	1.11111	2.33333	3.75	3.42857	2.28571	2.57143	3.5	3	3.5	1.47619	0.333333	0.285714	1	0	0	0	0	0	3.42857	1	0.857143
0	0	716347	0	32	0	0	1	2.75	4	1	#NULL!	54	1	2.9	1	0	9	1	#NULL!	100	100	1	1	1	2.97778	2.1	3.08333	0.571429	1.85714	2.57143	3.33333	3.33333	3.16667	0.333333	0.142857	0.380952	0	0.142857	0	0	0.142857	0	1	0.142857	1.14286
1	1	979153	0	0	0	1	0	1.25	11	1	11	134	0.333333	3	0	0	4	#NULL!	100	75	100	0.428571	0.833333	1	1.46667	2.85556	2.91667	2.28571	2.71429	2.14286	2.83333	3.16667	3.66667	1.47619	0.428571	1.95238	2.14286	1.14286	3	1	0	0.571429	1.28571	0.142857	2.28571
0	0	723287	1	22	1	0	1	0	0	0	#NULL!	0	1	1.9	0	2.33333	19	1	#NULL!	100	100	1	1	#NULL!	0.9	2.27778	3.16667	0	2.57143	2.71429	3.5	2.5	3.5	0.47619	0.333333	0.238095	0.428571	0	0.142857	0	0	0	1	1	0.571429
0	0	754469	0	30	0	0	1	2.5e-05	9	1	8	108	4	2.7	1	1.22222	7	1	100	100	100	0.5	1	1	2.11111	1.64444	2.75	0.571429	2.28571	2.85714	3	3	3	0.190476	0.380952	0.333333	0	0	0	0	0	0	0.571429	1.14286	1
0	0	680494	0	20	1	0	0	5	0	1	0	1	2	3	0	0	1	0	100	100	100	1	1	1	1.66667	1.54444	2.13333	1.14286	1.42857	2	3.5	3	2.83333	0.333333	0.333333	1.38095	0	0	2	0	0	0.571429	1	1	1.57143
0	0	785519	0	38	0	0	1	12.5	22	1	8	1464	1	1.1	0	0	1	1	100	100	100	0.625	#NULL!	1	2.61111	2.53333	3.33333	2.71429	2.5	2.71429	3.5	3.66667	4	0.619048	0.190476	0.238095	1	0.428571	0.571429	0	0	0	0.857143	0.142857	0.142857
0	0	686992	0	9	0	0	0	2	15	1	13	181	2.33333	1.2	0	1	6	1	80.5556	100	100	0.888889	1	1	1.93333	2.66667	3.3	0.571429	2.14286	3	3	3.16667	3.66667	1.28571	0.952381	1.80952	0.285714	1.42857	1.85714	0.571429	0.142857	1.85714	3	1.28571	1.71429
0	0	774499	0	22	0	0	1	0.000175	0	0	#NULL!	0	2	1.3	0	1.88889	19	1	#NULL!	100	100	1	1	1	1.33333	2.31111	2.73333	2	2.57143	3	3.16667	3.16667	3.5	1.90476	1.04762	1.2381	2.14286	1.42857	1.42857	1.14286	0.714286	1.28571	2.42857	1	1
1	1	956045	0	11	1	1	1	12.5	5	1	5	70	1	1.6	0	0.222222	6	0	83.3333	100	100	1	1	1	2.35556	2.71111	2.25	2	1.71429	1.85714	4	2.33333	2.83333	0.619048	0.285714	0	0.571429	0.428571	0	1.28571	0	0	0	0.428571	0
1	1	909373	1	13	0	0	0	0	1	1	1	23	1	3	0	0	3	1	100	75	0	1	1	1	2.83333	1.41111	2.36667	0.571429	2	2.28571	3	3	2	0	0.238095	0.238095	0	0.714286	0	0	0	0	0	0	0.714286
1	1	828024	0	22	0	1	1	7.5	5	1	0	64	0.333333	3	1	1.55556	4	1	100	81.25	50	1	0.833333	1	2.51111	3.33333	3	1.14286	2	2.71429	4	3	3.83333	0.333333	0.142857	0.428571	0	0	0.428571	0	0	0	1	0.428571	0.857143
1	1	976091	1	12	0	0	1	1.5	4	1	4	52	0.333333	3	0	0.444444	5	1	0	100	100	1	1	1	2.22222	3.38889	0.5	4	2.14286	1.42857	4	4	3	1.71429	0.952381	1	1.85714	2.42857	2	0	0.428571	0	3.28571	0	1
1	1	955210	1	8	1	1	1	2	7	1	7	86	2	2.2	0	0.444444	11	1	97.2222	100	87.5	1	0.833333	1	1.93333	3.41111	2.58333	2.71429	1.42857	1.85714	3.33333	3	2.66667	1.57143	2.66667	3.09524	1.71429	2.71429	3.28571	0.571429	2.57143	2	2.42857	2.71429	4
1	1	812477	1	14	1	0	1	0.5	2	1	2	26	0.333333	3	0	0.444444	2	1	100	100	100	0.888889	1	1	1.72222	1.81111	2.41667	2	1.14286	2.83333	3.16667	3.16667	3.5	0.0952381	0.571429	0	0.142857	1.42857	0	0	0	0	0.142857	0.285714	0
1	1	867339	1	12	1	0	1	0.25	2	1	2	29	3	1.7	0	0	7	0	75	100	100	1	1	1	1.06667	1.78889	1.25	2.14286	2.14286	1.14286	4	3.5	3.16667	0.857143	0.47619	0.571429	0.142857	0	0.428571	0	0	0	2.42857	1.42857	1.28571
1	1	851531	1	4	1	0	1	2	1	1	2	23	0.166667	2.9	0	0	6	0	75	100	75	1	1	1	2	2.01111	0.75	0.428571	0.714286	1	3.16667	0.666667	2.33333	1.33333	0.52381	0.952381	1.71429	1.28571	1	0.428571	0.285714	0	1.85714	0	1.85714
1	1	855721	1	10	1	0	0	3.75	6	1	6	78	0.166667	0.7	1	1.88889	4	1	100	100	100	1	1	1	2.33333	2.8	0.25	3.28571	1.71429	1.42857	3.5	3.5	3.16667	0.0952381	0	0	0	0	0	0.285714	0	0	0	0	0
1	1	956190	0	33	1	1	1	0.75	3	1	3	43	2	2.6	1	1.11111	2	0	87.5	100	100	1	1	1	3.5	2.97778	2.5	0.714286	1.71429	3.57143	3.16667	2.83333	3.16667	0	0	0.047619	0	0	0.142857	0	0	0	0	0	0
1	1	871150	1	8	0	1	1	1.25	2	1	2	33	1	2.3	1	2	11	1	91.6667	95.8333	100	1	1	1	2.61111	3.64444	1.08333	1.71429	2	1.85714	3.33333	2.83333	0.5	1.33333	1	0.714286	0	0	0	0	0	0	4	3	2.14286
1	1	965265	1	7	0	1	1	6.25	3	1	3	36	1	2.3	0	1	4	1	100	100	100	1	0.833333	1	0.777778	3.03333	3.58333	1.42857	2.14286	2.85714	1.5	3.16667	2.66667	0.285714	0	0	0.428571	0	0	0.428571	0	0	0	0	0
1	1	810707	1	15	0	1	1	2.25	7	1	7	89	4	2.8	0	0	6	1	100	100	100	1	1	1	0.366667	4	2.91667	2.14286	2.71429	2.66667	2.5	2.66667	3	0.571429	0	0.047619	1.71429	0	0.142857	0	0	0	0	0	0
1	1	885297	1	22	1	0	1	4.5	3	1	3	43	2	2.1	0	1.66667	9	1	100	100	100	1	1	1	2.63333	1.51111	2.91667	1.57143	1.71429	3.85714	3	2.5	3.33333	0.142857	0	0.0952381	0	0	0	0	0	0	0.428571	0	0.285714
1	1	864016	1	10	0	0	0	3.75	0	0	#NULL!	0	3	0.9	0	1.77778	10	0	#NULL!	100	#NULL!	#NULL!	1	#NULL!	1.24444	1.07778	2.5	0.285714	2.71429	3	3.66667	1.66667	2	0.428571	0.571429	1	0.857143	0	1.57143	0	0	0.142857	0.428571	1.71429	1.28571
1	1	816095	0	32	0	0	0	5	9	1	9	118	2	3	0	1.33333	2	0	75	100	100	1	1	1	3.11111	3.41111	3.5	2.85714	2.14286	3.14286	2.5	3	3.16667	0.285714	0.0952381	0.428571	0	0.285714	0	0.857143	0	1.28571	0	0	0
1	1	850189	0	21	0	0	1	2.5	5	1	5	62	0.333333	2.7	0	1.33333	3	0	100	100	100	0.75	0.833333	1	1.71111	2.86667	1.41667	1.71429	2	4	3	2.66667	1.5	2.61905	0.47619	1.38095	4	0.857143	2.71429	3.85714	0	0	0	0.571429	1.42857
1	1	840295	1	5	0	1	0	0.25	0	1	0	0	0.166667	2.7	0	1	7	1	100	100	100	1	1	1	1.56667	2.63333	1.5	3	2	3.14286	3.5	3.5	3.16667	0.047619	0	0	0.142857	0	0	0	0	0	0	0	0
1	1	980270	1	7	1	0	0	5	0	0	#NULL!	0	0.333333	3	0	0	2	0	#NULL!	100	100	1	1	1	3.03333	3.52222	2.75	3	1.85714	1.71429	3.5	2.5	3.5	0.52381	0.52381	0.380952	1.14286	1.14286	1	0	0.428571	0	0.428571	0	0.142857
1	1	865242	1	17	1	1	1	0.75	6	1	6	77	2	2.4	0	0	3	1	100	100	100	0.8	1	1	2.06667	3.11111	1.91667	1.28571	1.85714	1.83333	1.33333	2.66667	2.66667	0.285714	0.428571	0.047619	0	0.571429	0	0	0	0	0.857143	0.714286	0.142857
0	0	712821	0	8	0	1	0	2.5	0	0	#NULL!	0	2	2	0	1.77778	13	0	#NULL!	100	100	#NULL!	0.8	1	2.45556	1.88889	2.23333	0	1.71429	2.42857	3	3	3.33333	1.52381	0.333333	0.809524	1.85714	0	0.857143	0	0	0.571429	2.71429	1	1
0	0	708868	1	12	1	0	0	0	12	1	12	144	4	0.6	0	2.77778	17	1	50	100	100	1	0.666667	1	0.933333	2.12222	3.4	1.71429	2.71429	2.71429	3.33333	3.5	3.16667	2.52381	1.66667	1.90476	2.28571	1.14286	1.71429	1.71429	1.28571	1	3.57143	2.57143	3
0	0	752913	1	22	0	0	0	2.5	14	1	12	168	2	0.9	0	1.33333	13	1	100	100	100	1	1	1	2.97778	2.31111	2.79167	0.857143	2.42857	2.57143	2.66667	2.5	2.83333	0.47619	0.47619	0.666667	0.857143	0.714286	1	0	0	0	0.571429	0.714286	1
0	0	648372	1	12	1	0	0	0	5	1	5	60	4	0.7	0	0.444444	10	1	100	100	100	0.8	1	1	1.64444	3.25556	2.33333	0.857143	2.42857	2.28571	3	3.5	3.5	1.04762	0.047619	0.571429	1.71429	0	0.571429	0	0	0	1.42857	0.142857	1.14286
0	0	621783	1	3	0	1	1	0	5	1	5	65	2	0.7	0	1.66667	10	0	100	100	100	1	1	1	2.88889	2.61111	1.83333	0.428571	2	2	3.33333	3.33333	2.83333	2.04762	2.28571	2.7619	2.42857	2.28571	2.71429	1.14286	2.28571	2.28571	2.57143	2.28571	3.28571
0	0	741394	1	10	0	1	0	0.6	12	1	12	153	0.166667	2.9	0	2.66667	3	1	100	100	100	0.8	1	1	2.86667	2.78889	3.16667	2	2.42857	2.85714	3.5	3.66667	3.5	1.52381	0.238095	0.285714	2.28571	0	0	2.28571	0.428571	0	0	0.285714	0.857143
0	0	774580	1	16	0	1	1	0.5	8	1	7	100	4	2	0	0	#NULL!	0	100	100	100	1	1	1	2	2.74444	3.375	2.42857	2.57143	2.42857	3	3.33333	3	0.52381	0.238095	0.571429	0.571429	0	0.714286	0	0	0	1	0.714286	1
0	0	634397	1	31	0	0	0	0.5	3	1	2	40	1.16667	3	0	0	#NULL!	0	100	100	100	1	1	1	2	3.55556	3.75	2.57143	2.71429	2.71429	3	4	3.33333	0.666667	0	0.428571	1	0	0.714286	0	0	0	1	0	0.571429
0	0	768475	1	18	0	0	0	0.25	11	1	11	137	2	2.2	0	0	0	0	100	100	100	1	1	1	2	2.81111	3.25	2.28571	2.57143	2.42857	3	3.33333	3.16667	0.666667	0.809524	0.333333	1	0.714286	0	0	0	0	1	1.71429	1
0	0	774045	1	16	0	1	0	0	0	0	#NULL!	11	1.33333	3	0	0	11	#NULL!	#NULL!	100	100	#NULL!	1	1	2	2.66667	3.5	2.85714	2.57143	2.71429	3.66667	3.33333	3.33333	0.142857	0	0.333333	0.428571	0	0	0	0	0	0	0	1
0	0	764293	1	26	0	0	0	0	17	1	17	213	4	2.8	1	0	4	#NULL!	91.6667	100	#NULL!	1	1	#NULL!	2.81111	2.26667	#NULL!	1.14286	2.14286	#NULL!	3	3.5	#NULL!	0.0952381	0.714286	#NULL!	0.285714	0.571429	#NULL!	0	0	#NULL!	0	1.57143	#NULL!
0	0	628904	0	23	0	0	1	0.125	4	1	4	51	4	1.5	0	1.22222	2	1	25	100	100	0.5	1	1	1.62222	1.75556	3.16667	2.42857	2.42857	2.71429	3	3.16667	3	1.19048	0.571429	0.714286	0.428571	0.428571	1.14286	0.428571	0.285714	0	2.71429	1	1
0	0	669655	1	13	1	0	1	2.5	17	1	15	212	4	3	0	0	#NULL!	0	100	100	100	1	1	1	2	2.3	2.76667	2.14286	2	2.71429	3	3	3	0.666667	0.285714	0.666667	1	0	0.857143	0	0	0	1	0.857143	1.14286
1	1	964995	0	3	1	1	0	6.25	0	0	#NULL!	0	1	1.1	0	0.777778	9	0	#NULL!	100	100	#NULL!	1	0.5	3.03333	1.01111	1.08333	3	2.14286	1.33333	3.66667	3.16667	2.33333	1.61905	1.47619	1.80952	1.85714	1.28571	2.42857	0	0.571429	0	3	2.57143	3
1	1	861201	0	13	1	1	1	6.25	3	1	3	36	1	2.4	0	1.33333	3	1	75	100	50	0.666667	1	1	1.37778	2.54444	2.58333	1.4	2	1.57143	2	3	2.83333	1.04762	1	0.809524	0.857143	0	0.857143	0.428571	0	0.571429	1.85714	3	1
1	1	869471	0	26	0	0	0	3.75	6	1	6	80	2	3	1	1	2	0	100	100	93.75	1	1	1	2.94444	3.72222	2.33333	0.571429	1.85714	1.83333	3.16667	4	3.33333	0	0	0.0952381	0	0	0.285714	0	0	0	0	0	0
0	0	600607	0	34	0	1	1	25	6	1	6	72	0.333333	3	1	1.11111	2	#NULL!	75	100	100	1	1	1	3.2	1.95556	2.75	3.71429	2	2.85714	3.66667	3.16667	3.5	0.809524	0.285714	0.047619	2.42857	0	0	0	0	0	0	0.857143	0.142857
0	0	624953	1	25	0	0	1	1.75	15	1	13	180	1	2.9	0	0	#NULL!	0	100	62.5	100	1	1	1	3	3.05556	3.375	2.85714	3.85714	2.71429	3.5	3	3.5	0.666667	0.571429	0.380952	1	0.714286	0.571429	0	0	0	1	1	0.571429
0	0	768203	1	37	1	0	0	0.5	9	1	9	111	2	2.8	0	2.66667	18	1	100	100	100	1	0.75	1	2.06667	2.2	3.16667	2.71429	2.57143	2.57143	3.5	3.16667	3.5	0.380952	0.857143	0.666667	0	0	1	0	0	0	1.14286	2.57143	1
0	0	656116	0	17	1	0	1	5	0	1	0	6	1	0.8	1	0.444444	4	0	100	100	100	0.75	1	1	0.333333	1.85556	2.625	2.85714	3.42857	2.42857	3	3.33333	3	0.428571	0.761905	0.619048	0	1.14286	1.14286	0	0	0	1.28571	1.14286	0.714286
0	0	617281	0	10	1	0	0	3.5	0	1	0	6	0.666667	2	0	0.777778	2	0	100	100	100	0.8	1	1	2.57778	2.38889	2.66667	3.71429	3.85714	2.71429	3.33333	3	3	0.52381	0.666667	0.714286	0.571429	1	1	0	0	0	1	1	1.14286
0	0	748945	1	10	0	1	1	2.5	6	1	6	77	4	3	0	1.11111	2	0	75	100	100	0.6	#NULL!	1	1.28889	2.1	2.91667	1.14286	2	2.28571	3	2.83333	3.5	0.333333	1.57143	0.666667	0	2	1	0	0	0	1	2.71429	1
0	0	669509	1	15	1	0	0	0.75	1	1	1	17	2	2.6	0	1.88889	15	0	100	75	100	0.857143	1	1	3	2.61111	2.03333	3	3.42857	2	3	3.16667	2.5	1	2.38095	0.714286	2.14286	2.71429	1	0	1.42857	0	0.857143	3	1.14286
1	1	936654	0	31	0	1	1	25	5	1	6	60	0.233333	2.8	0	0	2	0	62.5	100	50	1	1	1	1.2	2.66667	2.66667	0.8	0.6	1.5	3	4	3	0	0.0952381	0.047619	0	0.142857	0.142857	0	0	0	0	0.142857	0
1	1	814629	0	28	1	0	1	3	0	1	0	2	0.333333	3	1	0	1	1	100	100	100	1	1	1	2.5	3.38889	2.58333	3	2.83333	3.28571	3.5	4	3.5	0.285714	0	0	0.857143	0	0	0	0	0	0	0	0
1	1	868234	0	30	1	0	1	10	0	0	#NULL!	0	1	2	1	1.77778	13	1	#NULL!	100	100	#NULL!	1	1	1.93333	3.75556	2.41667	3	1.42857	2.85714	2.66667	3.16667	3.16667	2.42857	1.80952	1.61905	3.28571	1.71429	1.71429	0	0.142857	0	4	3.57143	3.14286
1	1	810784	0	26	1	0	1	7.5	0	1	0	4	0.333333	0.8	1	0	3	1	100	50	100	1	1	#NULL!	2.23333	0.688889	1.73333	1.16667	0.714286	3.5	2.83333	3.33333	2.66667	1.42857	0.571429	1	2.28571	0	0.571429	0.142857	0	0	1.85714	1.71429	2.42857
1	1	848051	0	20	0	0	0	1.75	0	1	14	0	0.333333	2	0	2.22222	9	#NULL!	100	100	100	0.75	1	1	2.5	3.58889	2.41667	2.28571	1.57143	3.28571	3.16667	3.66667	3	0.047619	0	0	0.142857	0	0	0	0	0	0	0	0
1	1	803197	1	25	0	1	0	25	0	0	#NULL!	0	0.5	0.9	0	2.44444	13	1	#NULL!	100	100	#NULL!	1	1	2.38889	3.43333	1	4	2.71429	0.714286	4	3.5	1.16667	1.19048	0.714286	0	2.28571	1.71429	0	0	0	0	1.28571	0.428571	0
1	1	914882	1	31	1	0	1	1.25	8	1	0	97	4	2.1	0	1.22222	5	#NULL!	100	100	100	0.363636	1	1	1.63333	3.12222	2.08333	2.28571	2.85714	4	2.66667	4	3.33333	0	0.142857	0.047619	0	0.428571	0	0	0	0	0	0	0.142857
1	1	918353	0	31	0	0	0	2.5	0	1	2	0	4	2	0	0	5	#NULL!	100	100	100	0.75	1	1	2.68889	3.82222	2.5	2.71429	2	3.57143	3.16667	3.83333	3.83333	2.14286	1.42857	0.761905	2.28571	2.14286	0.428571	1.57143	0	0	2.57143	2.14286	1.85714
1	1	910424	0	16	0	1	1	12	0	1	#NULL!	6	0.5	2.4	0	0	1	0	#NULL!	100	100	0.75	1	1	2.34444	3.94444	2	3	1.85714	3.71429	3.16667	4	3.66667	0.47619	0	0	0.714286	0	0	0.285714	0	0	0.428571	0	0
0	0	775541	0	14	0	0	1	0	0	1	0	6	1	3	0	0	4	0	100	100	100	1	1	1	3.08889	2.61111	2.5	3.57143	2.85714	2	3.5	3.5	3	0.333333	0	0.809524	0	0	1.42857	0	0	0	1	0	1
0	0	678286	0	7	1	0	0	10	0	1	0	1	0.166667	3	1	0	4	1	100	100	100	1	1	1	2.95556	0.122222	3.16667	3.14286	1.57143	3	3.5	2	4	0.333333	1	0.619048	0	2	0.857143	0	0	0	1	1	1
0	0	623902	1	12	0	0	1	0.000125	0	1	0	7	2	1.7	0	0.444444	2	0	100	100	100	1	1	1	2.18889	2.65556	2.91667	2.85714	3	2.42857	3.5	3	3.33333	1.09524	0.857143	0.52381	2.28571	1.71429	1.14286	0	0.857143	0	1	0	0.428571
0	0	666989	1	6	0	0	0	0.375	0	0	#NULL!	1	2	1.4	0	0	0	0	#NULL!	100	100	#NULL!	1	1	2.83333	2.94444	2.66667	2	3.71429	3	3	3.5	3.16667	0.52381	0.333333	0.47619	0	1	0.857143	0	0	0	1.57143	0	0.571429
0	0	605564	0	30	0	0	1	12.5	2	1	2	26	4	1.1	0	1.77778	9	1	100	100	100	1	1	#NULL!	2.66667	3.2	2.83333	4	4	3	4	3.5	2.33333	0.333333	0.619048	0.428571	0	1.85714	1.14286	0	0	0	1	0	0.142857
0	0	600057	0	54	0	0	1	1.25	7	1	6	85	0.5	2.4	0	0	4	0	0	100	100	0.833333	1	1	3	2.57778	2.25	0.571429	3.28571	3	4	3	3.16667	0.333333	0	0	0	0	0	0	0	0	1	0	0
0	0	620379	1	31	0	1	0	0.125	1	1	1	23	1.33333	1	0	0.444444	1	0	100	100	100	1	1	1	1.97778	2.38889	2.83333	0.428571	3.14286	2.42857	3.5	3	3	0.333333	0.285714	0.619048	0.285714	0	1	0	0	0	0.714286	0.857143	0.857143
1	1	830501	0	14	1	0	0	2.5	3	1	2	36	1	1.9	1	1.55556	2	1	75	100	#NULL!	1	1	#NULL!	2.6	2.57778	#NULL!	2.5	3.42857	#NULL!	3.5	3.5	#NULL!	0.47619	0	#NULL!	0	0	#NULL!	0	0	#NULL!	1.42857	0	#NULL!
1	1	847314	0	24	0	0	1	12.5	1	0	#NULL!	20	0.666667	3	0	0.333333	3	0	#NULL!	100	100	#NULL!	1	1	1.03333	4	3.75	4	4	4	4	4	3.66667	0	0	0.047619	0	0	0	0	0	0	0	0	0.142857
1	1	983319	0	10	1	1	1	3.75	0	1	0	0	2	2.8	1	0.444444	7	1	100	100	100	1	1	1	2.3	0.933333	2.33333	4	1	3.85714	3.5	3.33333	3.83333	0.714286	0.190476	0.190476	1	0.571429	0	0	0	0	1.14286	0	0.571429
1	1	918616	0	25	0	0	1	25	0	0	#NULL!	0	0.666667	3	0	0	13	1	#NULL!	100	100	#NULL!	1	1	1.73333	2.48889	2.83333	2	1.85714	3	3.5	3.5	3	0	0	0	0	0	0	0	0	0	0	0	0
1	1	822616	1	39	0	0	1	0.5	0	1	#NULL!	0	0.166667	2.2	0	0	5	#NULL!	#NULL!	100	100	0.8	1	1	1.24444	1.11111	1.16667	0.714286	0.714286	1	2.5	3.5	3	0.285714	0.571429	0.190476	0.857143	0	0	0	0	0	0	1.71429	0.571429
1	1	936466	1	25	1	1	1	2.5	2	1	13	30	0.5	2.5	0	0	2	#NULL!	100	100	100	1	1	1	4	3.43333	2.16667	1.85714	2.57143	3.28571	4	3.33333	3.66667	0.571429	0	0.571429	1.71429	0	1.71429	0	0	0	0	0	0
1	1	969698	0	6	0	0	1	15	0	0	#NULL!	0	0.666667	3	1	0.333333	2	1	#NULL!	100	100	1	1	1	2.96667	3	0.166667	2	2.14286	2.57143	4	3	3.5	0.238095	0.238095	0	0.285714	0.714286	0	0	0	0	0.428571	0	0
1	1	811158	0	3	0	1	1	5	16	1	13	200	0.333333	3	0	0.555556	2	0	100	100	100	1	1	1	3.11111	3.28889	3	2.71429	3.42857	3.85714	3.5	4	3	0.428571	0.285714	0	0	0.571429	0	1.28571	0.285714	0	0	0	0
1	1	960445	0	14	0	0	1	21.25	0	1	0	4	1	2.9	0	0.666667	2	0	100	100	100	1	1	1	1.75556	1.73333	2.75	0.666667	2.8	1.71429	3.33333	4	3.16667	0.0952381	0	0	0.285714	0	0	0	0	0	0	0	0
0	0	629530	0	32	0	1	0	1	5	1	2	70	2	3	0	0.222222	2	0	0	100	100	0.833333	#NULL!	1	3.12222	2.31111	3	3.42857	3.85714	2.71429	4	4	3	0	0.190476	0.714286	0	0	1	0	0	0.142857	0	0.571429	1
1	1	907520	0	10	0	1	1	3.75	2	1	0	28	1.33333	2.7	0	1.33333	8	1	100	100	100	1	1	1	1.78889	1.93333	2.41667	3	2.14286	3.57143	3.66667	4	3.33333	0.285714	0.714286	0.285714	0	2.14286	0	0	0	0	0.857143	0	0.857143
1	1	926402	0	11	0	0	0	0.25	1	1	1	18	1	1.9	0	1.77778	4	1	75	50	100	1	1	1	2.73333	2.88889	2.58333	2.42857	3.28571	2.42857	3.5	2.83333	3.5	0.380952	0.857143	0.0952381	1.14286	1.85714	0.142857	0	0.428571	0	0	0.285714	0.142857
1	1	927979	0	35	1	1	0	1	2	1	2	31	1	3	1	2.55556	6	1	100	100	75	0.75	1	1	1.75556	2.77778	2.25	3.42857	3	3.14286	4	3.33333	3.16667	0.666667	0	0.904762	0.857143	0	0.857143	1.14286	0	0.857143	0	0	1
0	0	685376	0	9	0	1	1	12.5	5	1	#NULL!	61	2	1.4	0	0	4	0	#NULL!	100	100	0.666667	1	1	2.78889	2.34444	2.70833	0.714286	3.42857	2	3.5	3.66667	3	0.666667	0	0.666667	1	0	0.714286	0	0	0	1	0	1.28571
0	0	778203	0	20	0	0	0	2.5	0	1	0	4	0.166667	1	0	0	14	1	100	100	100	1	1	#NULL!	2.61111	3	3.08333	3.85714	2	2	3.5	3.5	3.5	0.52381	0.714286	0.619048	0	1.14286	1.28571	1.14286	0	0	0.428571	1	0.571429
0	0	796103	1	29	1	0	0	0.5	14	1	14	172	3	3	0	0	12	0	100	100	100	0.5	1	1	1.94444	2.71111	3	1.57143	2.57143	2.42857	3	3.33333	3	2	0.857143	0.238095	2.14286	1.28571	0	2	0.428571	0	1.85714	0.857143	0.714286
0	0	626241	1	11	0	0	0	1.25	2	0	#NULL!	28	2	1	0	3	10	0	#NULL!	100	100	#NULL!	0.8	1	3	1.82222	2.91667	0	1.85714	3	3.5	2.83333	3	2.38095	0.761905	0.761905	3.14286	1.57143	1	0	0	0.142857	4	0.714286	1.14286
0	0	650739	1	14	1	0	1	1.75	0	1	0	1	0.333333	3	0	1.77778	2	0	100	100	100	1	1	1	1.92222	2.77778	2.75	2.14286	2.28571	2.85714	3.33333	3.5	3.33333	0.0952381	0.333333	0.571429	0	0	0.857143	0	0	0	0.285714	1	0.857143
0	0	682103	1	5	1	1	1	0	0	1	0	0	0.666667	2.7	0	0	5	0	100	100	100	1	1	1	2.55556	2.44444	2.91667	3	2.57143	2.85714	3.5	3.5	3.66667	0.428571	0.761905	0.571429	0	0	0.428571	0	0	0	1.28571	2.28571	1.28571
0	0	768910	0	15	0	1	1	7.5	0	1	0	0	0.666667	3	0	0	6	0	100	100	100	1	1	1	3	2.8	2.83333	4	2.57143	2.42857	3.5	3.5	3	0.333333	0.142857	0.666667	0	0	1	0	0	0	1	0.428571	1
0	0	746170	0	4	1	0	0	1.25	0	1	0	9	0.333333	3	1	0	6	1	0	100	100	1	0.5	1	1.6	2.66667	2.66667	2.71429	2.57143	2.42857	3.5	3	3.5	2.09524	0.47619	0.714286	3.42857	0	1.57143	0	0	0	2.85714	1.42857	0.571429
0	0	762595	0	17	1	0	0	1.75	0	0	#NULL!	0	2	1.2	0	1.77778	11	0	#NULL!	100	#NULL!	1	1	#NULL!	2.5	2.31111	#NULL!	3	2.14286	#NULL!	3	3	#NULL!	0.761905	0.333333	#NULL!	2.28571	0	#NULL!	0	0	#NULL!	0	1	#NULL!
1	1	975316	1	10	0	1	1	3.75	0	1	0	4	0.333333	2.4	1	0.333333	5	1	75	75	100	1	1	1	2.8	2.9	1.83333	1.5	2.14286	2	3.5	1.83333	2.33333	1.80952	1.38095	0.333333	2.42857	1.57143	1	0.142857	1.28571	0	2.85714	1.28571	0
1	1	853542	1	6	0	0	0	1.25	2	1	0	32	0.333333	2.7	1	0.222222	3	1	87.5	100	100	1	1	1	2.54444	3.16667	2	0.857143	2.28571	2.14286	3.5	3.16667	3.16667	0	0	0	0	0	0	0	0	0	0	0	0
1	1	828513	1	1	1	1	0	0	0	1	0	2	1	3	0	1.22222	8	#NULL!	100	100	100	0.666667	1	0.5	1.26667	2.75556	1.5	3	2.14286	3	3.33333	2.66667	1.66667	2.09524	1.47619	1.42857	2.42857	2	2.14286	0	0.285714	0	3.85714	2.14286	2.14286
1	1	976402	1	20	1	0	1	25	0	1	0	2	0.666667	2.3	1	1	2	1	100	100	100	1	1	1	2.63333	3.62222	3	1.33333	2.14286	3.85714	3.66667	3	3.5	0.142857	0	0	0	0	0	0	0	0	0.428571	0	0
1	1	875000	1	9	0	1	0	2	0	1	0	2	0.5	1.9	0	0	10	0	100	100	#NULL!	1	1	#NULL!	0.466667	1.07778	#NULL!	0	2	#NULL!	3.16667	2.16667	#NULL!	1.85714	1.66667	#NULL!	1.71429	2	#NULL!	0	0	#NULL!	3.85714	3	#NULL!
1	1	845095	1	4	0	1	1	0.75	0	1	0	2	1.33333	2.4	0	0.888889	6	0	100	100	100	1	1	1	2.88889	3.22222	2.16667	0.8	2.14286	2.28571	3.33333	3	3	0.142857	1	0.47619	0.285714	0	1.42857	0	0.428571	0	0.142857	2.57143	0
1	1	951594	1	4	1	0	0	1.75	3	1	3	45	1.33333	2.8	0	0.111111	6	1	75	75	100	0.888889	1	1	3.17778	2.85556	2.75	0.428571	2.14286	1.57143	3.5	3	3	0.0952381	0.714286	0.285714	0.285714	2	0.428571	0	0	0	0	0.142857	0.428571
1	1	980534	1	21	1	0	1	7.5	0	0	#NULL!	0	0.166667	2.9	1	1.11111	10	1	#NULL!	100	#NULL!	#NULL!	1	#NULL!	1.98333	3.04444	#NULL!	2	2.16667	#NULL!	3.5	3	#NULL!	0	0.47619	#NULL!	0	1.28571	#NULL!	0	0	#NULL!	0	0.142857	#NULL!
2	0	63161	1	7	0	1	1	2.5	0	1	0	2	1.16667	1	0	0	1	0	100	100	100	1	1	1	1.72222	2.15556	2.46667	2.57143	4	2.71429	3	3.66667	3	1.52381	1.52381	0.666667	1.71429	2.28571	1	0	0	0	2.85714	2.28571	1
2	0	78989	1	2	0	1	1	1.25	0	1	0	9	4	3	0	0.444444	1	0	100	100	100	1	1	1	1.26667	1.88889	2.75	2.28571	2.42857	2.71429	3.5	3.33333	3	0.761905	0.571429	0.619048	2.28571	1.71429	1	0	0	0	0	0	0.857143
2	0	63945	1	14	1	1	1	0.5	4	1	4	50	2	2.8	0	1	4	0	100	100	100	1	1	1	1.97778	1.17778	2.625	2.14286	3.42857	2.42857	3.16667	2.83333	3.33333	0.0952381	0.904762	0.809524	0	0.142857	1	0	0	0	0.285714	2.57143	1.42857
2	0	69330	0	27	0	0	0	0	10	1	10	129	2	2.3	0	1.88889	6	1	100	100	100	1	1	1	2.76667	1.22222	2.66667	2.71429	1.28571	3	3.33333	3	3.5	0.142857	0.190476	0.619048	0.428571	0	1	0	0	0	0	0.571429	0.857143
2	0	66405	1	5	0	1	1	2.5	1	1	1	19	0.666667	2.6	0	0	3	1	100	100	100	1	1	1	2.56667	3.08889	2.83333	2.28571	2.85714	2.85714	3.5	3.16667	3	0.428571	0.428571	0.333333	0	1.28571	0	0	0	0	1.28571	0	1
2	0	77045	1	20	1	1	1	0.25	3	1	3	45	2	0.2	0	1.88889	17	1	100	100	100	0.888889	1	1	1.71111	3.45556	2.5	0.714286	3.57143	2.14286	3.5	4	3	1.7619	1.66667	0.714286	1.71429	1.14286	1.14286	0.857143	0.857143	0	2.71429	3	1
2	0	61047	0	24	0	0	1	0	3	1	3	40	4	3	0	1.11111	10	0	100	100	100	1	#NULL!	1	2.75556	2.83333	2.5	2.85714	2	2.42857	3.5	3	3.16667	0	0.047619	0.666667	0	0.142857	1	0	0	0	0	0	1
2	0	79529	1	48	0	1	1	0	4	1	4	56	1	3	0	0	2	0	100	100	100	1	1	#NULL!	3.4	3	2.66667	3.85714	3.85714	2.42857	3.83333	3.5	3.16667	0.285714	0	0.0952381	0	0	0	0	0	0	0.857143	0	0.285714
2	0	72007	1	30	0	0	1	0.125	17	1	17	211	1.33333	2.8	0	0.777778	9	0	100	100	100	1	#NULL!	1	1.72222	1.94444	2.33333	1.85714	4	2.28571	3	3	3.5	0.333333	0.47619	0.666667	0	0.428571	1	0	0	0	1	1	1
2	0	73653	1	37	1	0	1	0.125	0	1	0	11	0.666667	0.7	0	1	3	0	100	100	100	1	1	1	1.71111	1.48889	3.16667	1.42857	2.28571	3.28571	2.83333	3	3.5	1.33333	1.38095	0.190476	2.28571	1.14286	0	0	0	0	1.71429	3	0.571429
2	0	63326	0	14	0	1	1	2	0	1	0	5	4	3	0	0	2	0	25	100	100	1	1	1	3.3	1.95556	2.54167	2.14286	2.57143	2.57143	3.66667	3	3.16667	0.761905	1.66667	0.761905	0.714286	2	1.28571	0	0	0	1.57143	3	1
3	1	93971	1	12	1	1	1	2.5	5	1	0	61	0.333333	2.2	0	0.888889	6	1	75	100	75	1	1	1	0.933333	0.933333	1.41667	3	0.833333	2	2.83333	3.16667	2.83333	2.09524	1.80952	2.66667	2.28571	1.71429	4	0	0	0	4	3.71429	4
3	1	97654	1	24	0	1	0	1.5	4	1	4	54	2	0.7	1	2.77778	12	#NULL!	75	100	100	1	1	1	0.644444	0.266667	2.33333	0.857143	0.714286	2.16667	3.5	2.33333	3.33333	1.52381	2.85714	0.904762	1.57143	3	1.42857	1.28571	2.28571	1.28571	1.71429	3.28571	0
3	1	96288	1	31	0	0	1	2.5	9	1	9	116	4	1	0	2.33333	11	1	50	100	100	1	1	1	1.22222	1.31111	3.6	1.14286	1.71429	1.85714	4	3.16667	2.83333	1.14286	1.47619	1.28571	2.14286	0.857143	2.71429	0.142857	0	0	1.14286	3.57143	1.14286
3	1	91338	1	29	0	0	0	0.75	0	1	0	10	4	2.5	0	1	4	1	100	100	100	1	1	1	1.23333	1	1.41667	0	0.714286	2.66667	3.5	2.83333	3	2.28571	1.95238	2.04762	2.28571	1.71429	2.57143	1.14286	0.142857	0.857143	3.42857	4	2.71429
3	1	94836	1	24	0	1	0	1.25	0	1	0	3	1	3	0	0	2	0	100	100	#NULL!	1	1	#NULL!	2.46667	1.61111	#NULL!	4	1.14286	#NULL!	3.33333	3.66667	#NULL!	0.285714	0	#NULL!	0	0	#NULL!	0	0	#NULL!	0.857143	0	#NULL!
3	1	99101	1	31	0	0	0	1.5	7	1	7	91	1.33333	1	0	2.55556	5	1	75	100	100	1	1	1	3.1	0.2	0	1.85714	0.714286	1.42857	3	2.66667	3.16667	0	0	0	0	0	0	0	0	0	0	0	0
3	1	80058	1	22	1	0	1	2.5	7	1	7	95	2	0.8	0	0.444444	7	1	100	100	100	0.833333	1	1	2.46667	1.7	0	0.285714	1.57143	1.28571	3.66667	3.5	2.5	1.47619	1.57143	1.14286	1.57143	1.28571	2.14286	1.28571	1.28571	1	1.57143	2.14286	0.285714
3	1	85280	1	26	0	0	0	1.25	1	1	1	14	1.33333	0.4	0	1.55556	6	#NULL!	100	100	100	1	1	1	2.62222	2.78889	3.41667	1.85714	4	1.85714	2.5	3.66667	3.5	0	0.333333	0.142857	0	1	0	0	0	0	0	0	0.428571
3	1	92228	0	10	0	0	1	2.5	1	1	1	12	0.666667	3	0	1.22222	5	0	100	75	100	1	1	1	1.61111	1.15556	0.5	0	1.85714	1.28571	3.83333	3.16667	3	1.09524	1.42857	1	1.14286	1.71429	1.28571	0	0	0	2.14286	2.57143	1.71429
3	1	85375	1	23	1	0	1	3.75	0	1	0	10	0.333333	2.2	0	0.444444	6	1	50	100	100	1	1	1	2.53333	0.733333	1.33333	0.428571	1.14286	1.42857	3.16667	3.16667	2.66667	0.571429	0.714286	0.238095	1	1.71429	0	0	0	0	0.714286	0.428571	0.714286
3	1	82823	0	17	0	1	1	25	1	1	1	23	1	2.6	0	0	6	1	50	100	100	1	1	1	3	0.333333	3.41667	0.857143	0.714286	3.71429	3.5	2.66667	3.16667	0	1.2381	0.809524	0	1.85714	1.57143	0	0	0	0	1.85714	0.857143
2	0	74108	0	3	0	0	1	0.05	2	1	7	34	4	1.6	0	0.222222	7	0	100	100	100	1	1	1	3	1.83333	3.41667	1.85714	1.85714	3.28571	3.5	3	3.16667	0.333333	0.285714	1.71429	0	0	1.42857	0	0	1	1	0.857143	2.71429
2	0	64819	0	33	1	0	0	1.25	8	1	8	99	2	3	0	0.444444	4	0	100	100	100	1	1	1	2.23333	2.65556	3.33333	1.85714	2.14286	3.14286	3.5	3.16667	4	0.0952381	0.380952	1.2381	0	0.142857	1.71429	0	0	0.571429	0.285714	1	1.42857
3	1	92719	0	25	0	0	0	1.25	4	1	4	59	2	2.1	0	0	2	0	100	100	100	1	1	1	3.11111	3.01111	2	0.5	2.28571	1.85714	3.16667	4	3.16667	0	0	0	0	0	0	0	0	0	0	0	0
2	0	64772	1	41	0	0	0	0	3	1	3	44	4	0	0	2.66667	17	1	75	100	100	1	#NULL!	1	2	2	3.5	2.42857	3.14286	2.85714	3.5	3	3	2.2381	0.333333	0.619048	2.28571	0	1	1.85714	0	0	2.57143	1	0.857143
3	1	84298	0	34	1	1	1	6	0	1	0	0	1	1.6	1	0.444444	2	1	100	100	100	0.9	1	1	3.22222	3.12222	1.91667	2.71429	2.85714	3.71429	3.83333	3.66667	3.5	0	0	0.047619	0	0	0.142857	0	0	0	0	0	0
3	1	94395	0	39	0	0	1	12.5	2	1	2	33	0.333333	1.3	0	0.888889	4	1	100	100	100	1	1	1	2.85556	1.12222	2	2	0.857143	2	3.33333	3.5	2.33333	0.47619	1.19048	0.904762	0.714286	2.28571	1	0.714286	1.28571	1.14286	0	0	0.571429
3	1	88390	1	22	0	0	1	1.25	6	1	6	83	2	1.5	0	0.888889	7	1	100	100	100	1	1	1	0.977778	0.6	0.333333	1.83333	0.714286	1.71429	3	3	3.16667	0.857143	2.04762	0.428571	2	2.28571	1.28571	0	1	0	0.571429	2.85714	0
3	1	86275	1	29	0	0	1	7.5	0	1	0	5	4	1.1	0	2.88889	14	0	100	100	100	1	1	1	3.86667	2.91111	2.33333	2.14286	1.85714	1.71429	3	4	3.83333	0.428571	0.333333	0	0	0	0	0	0	0	1.28571	1	0
3	1	83426	0	22	0	0	1	1.75	14	1	11	178	2	2.1	0	1.44444	4	1	100	100	100	1	1	1	2.25556	3.24444	2.5	0.6	2.28571	3.57143	3.5	4	3.33333	0.428571	0.619048	0	1.28571	1.28571	0	0	0.571429	0	0	0	0
3	1	83694	1	10	0	0	0	1.5	5	1	5	71	2	0.5	0	1.11111	11	1	100	100	100	1	1	1	1.74444	1.14444	2.33333	1	1.71429	1.71429	3.16667	3	2.83333	0.0952381	0.190476	0.142857	0.285714	0.571429	0.428571	0	0	0	0	0	0
3	1	81125	0	18	0	0	1	5	1	1	1	14	0.5	2.5	1	2	4	#NULL!	25	100	100	1	1	1	3.73333	1.63333	1.75	0.714286	1.42857	1.42857	3.83333	2	4	0.714286	1.09524	0.666667	1.28571	2.71429	1.28571	0	0	0	0.857143	0.571429	0.714286
3	1	81075	1	46	0	0	0	3	1	1	1	18	2	2.6	0	0.666667	2	1	100	100	100	1	1	1	2.27778	3.26667	3.66667	1.33333	3.14286	1.57143	3.66667	3.83333	3.5	0	0	0	0	0	0	0	0	0	0	0	0
3	1	85607	1	37	0	0	0	1.25	26	1	4	318	1.5	3	0	0.666667	5	1	100	100	100	1	1	1	3.2	1.2	3	1.14286	1.28571	3.71429	3.16667	3.5	3.16667	0	0	0	0	0	0	0	0	0	0	0	0
3	1	89328	1	7	0	0	0	3	0	1	0	11	1.33333	0.5	0	1.22222	13	1	100	100	100	1	1	1	3.83333	3.25556	1.16667	2.28571	3.42857	1.71429	3.66667	3.66667	3.16667	1.14286	1.28571	0.190476	2.14286	1.71429	0	0	0	0	1.28571	2.14286	0.571429
3	1	87782	1	19	0	0	0	0.75	1	1	1	15	2	0.4	0	0	8	0	100	100	100	1	1	1	1.04444	1.17778	0.416667	0.6	1.28571	1.57143	3.16667	2.66667	3.33333	1.52381	0.428571	0.380952	1.85714	1.28571	0.428571	0	0	0	2.71429	0	0.714286
2	0	72750	1	13	0	1	1	0	0	1	0	2	0.666667	3	0	0.555556	3	0	100	100	100	1	1	1	2.71111	2	3.66667	2.28571	3.28571	3.14286	3.16667	3.16667	3.33333	1	1.38095	0.333333	1.71429	1.14286	0	0	0	0	1.28571	3	1
2	0	64940	0	25	1	0	0	0.75	2	1	2	30	4	3	0	0	7	0	100	100	#NULL!	1	#NULL!	#NULL!	2.57778	1.57778	2.06667	0.428571	1.28571	3	4	3	2.66667	0	0.333333	1.66667	0	0	1.57143	0	0	0.857143	0	1	2.57143
2	0	75464	0	33	0	1	1	2.5	3	1	3	40	2	2.7	0	0.222222	6	0	100	100	100	1	1	1	2.28889	3.14444	2.5	1.71429	2.42857	2.71429	3	3.5	3.33333	0	0.333333	0.809524	0	0	1.42857	0	0	0	0	1	1
2	0	72135	1	18	0	0	1	0	7	1	7	94	4	1.9	0	0.333333	5	0	100	100	100	0.833333	#NULL!	1	3.16667	3.43333	2.66667	2	3	2.42857	3.5	3.83333	3	0.190476	0.52381	0.761905	0	0.571429	1.14286	0	0	0	0.571429	1	1.14286
4	0	6706	1	14	0	1	1	2.5	9	1	7	108	2	2.2	0	0.333333	5	0	100	100	100	1	1	1	0.588889	0	2.375	1	0.714286	2.28571	2.5	1.33333	2.66667	0	1.57143	0.714286	0	1.71429	1	0	0	0.142857	0	3	1
4	0	7684	0	32	0	0	0	2.5	0	1	0	0	0.1	1	1	0	5	0	100	100	100	1	1	1	2.91667	2	2.33333	2	3.14286	3	3	3	3	1.19048	0	0.666667	2.14286	0	1	0	0	0	1.42857	0	1
4	0	6267	1	4	0	1	1	0.75	8	1	8	104	1	1.8	0	0.222222	4	0	100	100	100	1	1	1	1.62222	1.56667	1.5	1.42857	3.42857	2.42857	2.66667	2.66667	3	0.142857	2.28571	1.61905	0.428571	0.857143	1.57143	0	2	0.428571	0	4	2.85714
4	0	7701	0	30	0	1	0	5	10	1	10	123	0.833333	2.9	0	0.666667	2	0	100	100	100	1	1	1	2.18889	2	3.13333	3	3.85714	3.71429	3.5	3	4	0	0	0.428571	0	0	0.571429	0	0	0	0	0	0.714286
4	0	7432	0	14	1	0	1	0.25	6	1	6	75	0.5	1.2	0	0.444444	5	0	100	0	100	1	1	1	1.95556	1.88889	2.75	1.85714	1.42857	2.57143	3	2.66667	3.33333	1.33333	0.904762	1.04762	1.71429	1.28571	1.57143	1.14286	1.28571	0.571429	1.14286	0.142857	1
4	0	6751	0	33	1	0	0	0.75	8	1	7	100	1	2.4	1	1.22222	2	1	50	50	100	1	#NULL!	1	1.8	2	3.13333	2.85714	4	3.28571	3	3	3.5	0.142857	0	0.190476	0.428571	0	0	0	0	0	0	0	0.571429
4	0	7433	1	20	0	0	1	0	3	1	3	46	1	2.2	0	0.333333	6	0	100	100	100	1	#NULL!	1	2.35556	2	3.5	2.14286	4	3.42857	3.16667	3	3.5	0.666667	0.285714	0.666667	1	0	1	0	0	0	1	0.857143	1
4	0	6013	1	32	0	0	0	2.5	10	1	10	120	2	2.5	0	2.11111	8	1	100	75	100	1	1	1	1.98889	2	3	3.28571	3.85714	3.28571	3.33333	3.16667	3.33333	0.142857	1	0.714286	0.285714	0	1	0	0	0	0.142857	3	1.14286
4	0	6323	0	21	1	0	0	5	10	1	10	131	1	2.2	0	0	2	0	100	100	100	1	1	1	2	2.2	2.66667	3.28571	4	2.42857	3	3.5	3	0	0.285714	1.33333	0	0	2.14286	0	0	0.428571	0	0.857143	1.42857
4	0	6767	0	10	0	0	1	5	0	1	0	10	0.133333	2.1	0	0	4	0	100	100	100	1	1	1	2.5	2	2.16667	2.28571	1.71429	3	3.5	3.5	3.16667	0.333333	0.285714	0.857143	0	0	1.42857	0	0	0	1	0.857143	1.14286
4	0	7424	0	28	1	0	1	2.5	17	1	11	204	1	2	1	1.66667	13	1	75	100	100	1	1	1	2.13333	1.86667	2.75	2.28571	3.85714	2.57143	3.5	3	3	0.333333	0	0.47619	1	0	0.571429	0	0	0	0	0	0.857143
4	0	7162	1	31	0	1	0	5	0	1	0	7	3	2	0	0.888889	2	1	100	100	100	1	1	1	0.944444	2	3.16667	2.57143	3.57143	2.71429	3	3.5	3.5	0.190476	0.333333	0.47619	0.142857	0	1	0	0	0	0.428571	1	0.428571
4	0	6678	0	11	1	0	0	25	0	1	0	3	1.33333	3	0	0	4	0	100	100	#NULL!	1	1	#NULL!	2.36667	2.66667	#NULL!	1.28571	1.57143	#NULL!	3	3.5	#NULL!	0.333333	0.285714	#NULL!	0	0.857143	#NULL!	0	0	#NULL!	1	0	#NULL!
4	0	6933	1	32	0	0	0	0	14	1	10	179	3	0.5	0	0.666667	10	0	100	100	100	0.75	1	1	1.66667	2.22222	2.96667	2.28571	2.57143	3.28571	3.16667	3	3.5	0.666667	0.0952381	0.52381	1	0.142857	0.428571	0	0	0	1	0.142857	1.14286
4	0	7097	1	34	0	0	0	0.5	5	1	5	60	1.33333	2.6	0	0.444444	3	0	100	100	100	1	1	1	2.35556	2.84444	3.33333	2.14286	2.57143	3.28571	3.16667	3.33333	3.5	0.333333	0.190476	0.333333	0	0.428571	0	0	0	0	1	0.142857	1
4	0	7513	0	41	0	0	0	0	29	1	19	348	4	2.1	0	0.333333	4	0	100	75	100	1	1	1	2	2	3.16667	1.71429	2.71429	3.57143	3	3	3.5	0.333333	0.52381	0.666667	0	0	1	0	0.285714	0	1	1.28571	1
4	0	7638	1	38	1	0	0	0	14	1	9	173	2	1.1	0	1.44444	3	0	100	#NULL!	100	1	1	1	2.63333	1.94444	3.33333	1.71429	4	3.57143	3.5	4	4	0.809524	0	0.52381	0	0	0.571429	0	0	0	2.42857	0	1
0	0	688791	0	9	0	1	1	5	0	1	0	4	4	2.7	0	0.777778	2	0	100	100	100	1	1	1	1	1.92222	2.66667	1.85714	2.42857	2.42857	1.66667	3	3	0.857143	1.33333	0.238095	1	2.28571	0.285714	0	0	0	1.57143	1.71429	0.428571
4	0	6065	0	34	0	1	0	5	0	1	0	5	0.666667	2.6	0	0	4	0	100	100	100	1	1	1	3.06667	2.91111	1.83333	2	2.71429	2.85714	3.5	3.5	2.66667	0.333333	0.571429	2.04762	0	0.571429	2.42857	0	0	0.714286	1	1.14286	3
4	0	6918	1	27	0	0	1	2.5	11	1	10	143	1	2.3	0	0.333333	6	1	87.5	100	100	1	1	1	2.4	3.37778	2.63333	2.28571	2.85714	2.71429	3.5	3.5	3.33333	0.333333	0.285714	2.47619	0	0	2.57143	0	0	2	1	0.857143	2.85714
2	0	78524	1	30	0	0	0	0	3	1	3	46	1	2.2	0	0.555556	5	0	100	100	100	1	1	1	1.84444	2.97778	2.91667	2.28571	2.71429	3	3	3.33333	3	0.52381	0.619048	0.666667	0	0.571429	1	0	0	0	1.57143	1.28571	1
2	0	69964	0	13	1	1	1	0.25	4	1	4	53	2	3	0	0.111111	3	0	100	100	100	1	1	1	3.03333	2	3.13333	2.28571	3	3.28571	3.5	3	3.16667	0.285714	0	0.666667	0	0	1	0	0	0	0.857143	0	1
2	0	62420	0	19	1	0	1	0.5	2	1	2	34	1	1.9	0	1.33333	6	0	100	100	100	1	1	1	1.13333	2	2.5	1.42857	1	3	2.5	3	3	0.333333	0	0.714286	0	0	1	0	0	0	1	0	1.14286
5	1	9538	0	29	0	1	0	7.5	1	1	1	22	0.833333	2	0	1.66667	10	1	100	100	100	1	1	1	3.11111	3.53333	3.83333	2.5	3.14286	4	4	3.83333	3.66667	0	0	0	0	0	0	0	0	0	0	0	0
5	1	8015	0	49	0	0	1	5	4	1	4	54	1.5	2.6	0	0	10	0	50	100	100	1	1	1	2.82222	3.57778	2.66667	2.42857	4	3.71429	3.5	4	3.5	0	0	0	0	0	0	0	0	0	0	0	0
5	1	8322	0	44	1	0	1	0.25	11	1	6	143	2	2.4	0	0.555556	1	0	100	100	#NULL!	1	1	1	1.9	3.35556	2.66667	2	2.28571	3.71429	3.33333	3.5	2.66667	0.190476	1.19048	0.0952381	0.571429	1.28571	0.285714	0	0	0	0	2.28571	0
5	1	9782	1	30	0	0	0	0.5	7	1	7	88	0.5	1.9	0	1.55556	12	1	100	100	100	1	1	1	1.98889	2.92222	2	2	2	2.85714	3.33333	3.5	3.5	0.619048	0.571429	0.0952381	0.142857	1	0	0	0.142857	0	1.71429	0.571429	0.285714
5	1	8152	0	32	0	0	1	2	7	1	7	92	2	1.4	1	2.33333	4	#NULL!	100	100	100	1	1	1	2.68889	3.16667	2.75	2.14286	2.71429	1.57143	4	4	3.5	0	0.238095	0.047619	0	0.285714	0.142857	0	0	0	0	0.428571	0
5	1	9478	0	32	1	0	0	7.5	0	1	0	0	1.33333	1.4	0	1.33333	5	1	100	100	100	1	0.5	1	2.37778	1.21111	2.33333	1.42857	0.714286	1.14286	3.5	3.16667	3.16667	0.619048	1.09524	0.619048	1	1.42857	0.857143	0	0	0	0.857143	1.85714	1
5	1	9093	0	10	0	0	1	5	0	1	0	4	0.333333	3	0	0.666667	4	0	100	100	100	1	1	1	3.25556	3.06667	2.91667	2.5	3.5	3.42857	4	3.83333	3.5	0.428571	0.142857	0	1.28571	0	0	0	0	0	0	0.428571	0
5	1	8460	0	32	1	0	0	0.75	0	1	0	0	0.5	1.4	0	2.88889	5	#NULL!	100	100	100	1	1	1	0.944444	2.72222	2.66667	1.57143	3.28571	1.85714	3.16667	3.5	3.33333	0.0952381	0.428571	0	0	0.571429	0	0.285714	0	0	0	0.714286	0
3	1	94841	0	28	0	0	0	0.75	9	1	9	111	0.666667	0.9	0	1.77778	16	1	87.5	50	100	0.6	1	1	2.98889	3.16667	1.5	2.57143	3	3.42857	3.16667	3.66667	3	0	0.0952381	0	0	0	0	0	0	0	0	0.285714	0
5	1	8980	0	18	1	0	1	15	0	1	0	0	3	0.5	0	1.66667	9	1	100	0	100	1	1	1	3.27778	2.67778	2.33333	4	3.57143	3.28571	4	3.66667	2.16667	1.38095	1.95238	2.66667	2.57143	2.57143	1.71429	0	1.71429	2.28571	1.57143	1.57143	4
5	1	9058	0	29	0	0	0	1.25	9	1	9	114	1	0.8	0	2.11111	8	#NULL!	100	100	100	1	1	1	2.6	3.93333	3.33333	1.71429	3.42857	3.28571	3.83333	4	4	0	0	0	0	0	0	0	0	0	0	0	0
5	1	8795	0	4	0	1	0	11.25	9	1	8	115	1	1.1	0	1.55556	9	0	100	100	100	1	1	1	2.83333	2.06667	2.16667	1.14286	3.57143	1.57143	3.83333	3.83333	4	0.047619	0	0	0	0	0	0	0	0	0.142857	0	0
5	1	8209	1	32	1	0	0	5	2	1	2	30	2	0.9	0	1.77778	10	#NULL!	100	75	50	1	1	1	1.05556	1.33333	2.41667	1	1.57143	1.71429	2.5	3.66667	4	1.2381	0.428571	0.666667	2.42857	0.428571	0.285714	0	0	0	1.28571	0.857143	1.71429
5	1	9152	1	18	1	0	0	2.5	1	1	1	20	2	1.3	1	2.55556	12	0	100	100	75	1	1	1	3.36667	3.4	1.08333	2.28571	1.71429	2.5	4	4	3.33333	0.047619	0.809524	0.285714	0	2	0.857143	0	0	0	0.142857	0.428571	0
3	1	95315	0	21	0	1	1	15.25	2	1	2	27	0.5	1.2	1	0.111111	5	#NULL!	100	100	100	1	1	1	3.05556	3.94444	2.16667	2.14286	3.85714	3.42857	4	4	3.16667	0.47619	1.47619	0	1.14286	2.14286	0	0	0	0	0.285714	2.28571	0
3	1	91143	1	14	0	1	1	1.7	0	1	0	7	1	1.4	0	0	1	#NULL!	100	100	100	1	1	1	2.77778	1.85556	2.91667	1.85714	1.28571	1.85714	4	3.66667	3	1.14286	0.714286	1.09524	0.857143	1.14286	0.285714	0.857143	0	0	1.71429	1	3
3	1	81251	0	19	0	0	1	25	8	1	0	107	0.5	3	1	0	4	1	75	100	100	1	1	1	3.61111	1.92222	2.08333	1	4	3.71429	3.83333	3.33333	2.83333	0	0.761905	0	0	2.14286	0	0	0.142857	0	0	0	0
3	1	92920	1	41	0	0	0	5	7	1	7	94	1	1.4	0	1.66667	14	0	100	100	100	1	1	1	3.38889	3.52222	2.58333	3.28571	1.42857	3.57143	4	3.33333	3.33333	0.0952381	0.142857	0	0.285714	0.285714	0	0	0	0	0	0.142857	0
3	1	87313	0	20	1	0	1	2.5	4	1	4	57	0.666667	2.9	0	0.555556	4	0	50	100	#NULL!	1	1	#NULL!	2.72222	3.3	#NULL!	0.5	1.57143	#NULL!	3.16667	3.33333	#NULL!	0	0.047619	#NULL!	0	0	#NULL!	0	0	#NULL!	0	0.142857	#NULL!
3	1	98423	1	22	0	0	0	1.25	0	1	0	4	4	0.4	0	2.55556	12	#NULL!	100	100	#NULL!	1	1	#NULL!	2.8	3.26667	#NULL!	0.857143	1.57143	#NULL!	3	3.66667	#NULL!	0.666667	0.761905	#NULL!	1.14286	0.428571	#NULL!	0.285714	0	#NULL!	0.571429	1.85714	#NULL!
3	1	84398	1	11	0	0	1	3.75	7	1	7	89	2	2.1	0	1.33333	13	1	100	100	100	0.8	1	1	3.44444	3.83333	#NULL!	2.28571	3.57143	#NULL!	3.83333	3.16667	4	0.333333	0.047619	0.285714	0.285714	0.142857	0	0	0	0.857143	0.714286	0	0
2	0	75036	0	27	0	0	1	0.75	0	1	0	11	2	1.8	0	0.222222	5	0	100	100	100	1	1	1	2.74444	2.34444	2.96667	2	2	3.14286	3.16667	2.83333	3.5	0.333333	0.809524	0.619048	0	1.42857	0.857143	0	0.142857	0	1	0.857143	1
2	0	75889	0	44	0	0	0	0	6	1	6	74	0.5	3	0	1.77778	16	0	100	100	100	1	1	1	2.61111	3.01111	3.08333	2.57143	2.42857	2.42857	3.5	3	3.16667	0	0.47619	0.666667	0	0.571429	1	0	0	0	0	0.857143	1
2	0	62498	0	36	1	0	1	0.25	1	1	0	13	1	2	0	0	4	0	100	100	100	1	1	1	2.14444	3.1	3.58333	1.71429	2.85714	2.71429	3	3.16667	3.83333	0.333333	0.571429	0.761905	0	0.714286	1.42857	0	0	0	1	1	0.857143
