# Supplementary material for: Mixed methods pilot evaluation of a gender-sensitivity training for HIV care providers in Uganda: Effects on providers and clients
Source: PLOS Glob Public Health. 2025 Sep 18;5(9):e0004247. doi: 10.1371/journal.pgph.0004247 (PMC12445538; doi:10.1371/journal.pgph.0004247)
Supplement: S6.Data — (SPS) [file pgph.0004247.s007.sps]

* Encoding: UTF-8.
******************************************
ANALYSES WITH PROVIDER COHORT
******************************************

*Syntax for analyses with the provider cohort
    *There are 2 datasets associated with these analyses: provider long (S7_Data and S8_Data) and provider wide (S9_Data and S10_Data)
    *The below syntax for each analysis specifies with dataset to use
    
************************************

***baseline equivalence, providers (use provider wide data file) (S9_Data or S10_Data)
    *reported in Table 3
    
*PID = participant ID
 *gender_1=gender, 0=male, 1=female
 *agec_1 = age centered at 0, continuous
 *Edu2 = education in 2 categories, 0 = Primary/Secondary/Vocational/Certificate , 1 = University/Nursing/Medical/Graduate School
 *cadre2 = cadre in 2 categories, 0 = Lay professionals, peers, staff; 1= certified health professionals and counselors
 *HIVexp2 = number of years experience working with HIV clients, 0=less than 5 years, 1=more than 5 years
  *yearsinrole = number of years in current role, continuous
 *yearsatclinic = number of years working at current clinic, continuous
    

DATASET ACTIVATE DataSet1.
* Generalized Linear Models.
GENLIN gender_1 (REFERENCE=0) BY arm clinic (ORDER=DESCENDING)
  /MODEL arm clinic INTERCEPT=YES
 DISTRIBUTION=BINOMIAL LINK=LOGIT
  /CRITERIA METHOD=FISHER(1) SCALE=1 COVB=MODEL MAXITERATIONS=100 MAXSTEPHALVING=5 
    PCONVERGE=1E-006(ABSOLUTE) SINGULAR=1E-012 ANALYSISTYPE=3(WALD) CILEVEL=95 CITYPE=WALD 
    LIKELIHOOD=FULL
  /MISSING CLASSMISSING=EXCLUDE
  /PRINT CPS DESCRIPTIVES MODELINFO FIT SUMMARY SOLUTION (EXPONENTIATED).


* Generalized Linear Models.
GENLIN agec_1 BY arm clinic (ORDER=DESCENDING)
  /MODEL arm clinic INTERCEPT=YES
 DISTRIBUTION=NORMAL LINK=IDENTITY
  /CRITERIA SCALE=MLE COVB=MODEL PCONVERGE=1E-006(ABSOLUTE) SINGULAR=1E-012 ANALYSISTYPE=3(WALD) 
    CILEVEL=95 CITYPE=WALD LIKELIHOOD=FULL
  /MISSING CLASSMISSING=EXCLUDE
  /PRINT CPS DESCRIPTIVES MODELINFO FIT SUMMARY SOLUTION (EXPONENTIATED).

DATASET ACTIVATE DataSet1.
* Generalized Linear Models.
GENLIN edu2 (REFERENCE=0) BY arm clinic (ORDER=DESCENDING)
  /MODEL arm clinic INTERCEPT=YES
 DISTRIBUTION=BINOMIAL LINK=LOGIT
  /CRITERIA METHOD=FISHER(1) SCALE=1 COVB=MODEL MAXITERATIONS=100 MAXSTEPHALVING=5 
    PCONVERGE=1E-006(ABSOLUTE) SINGULAR=1E-012 ANALYSISTYPE=3(WALD) CILEVEL=95 CITYPE=WALD 
    LIKELIHOOD=FULL
  /MISSING CLASSMISSING=EXCLUDE
  /PRINT CPS DESCRIPTIVES MODELINFO FIT SUMMARY SOLUTION (EXPONENTIATED).

DATASET ACTIVATE DataSet1.
* Generalized Linear Models.
GENLIN cadre2 (REFERENCE=0) BY arm clinic (ORDER=DESCENDING)
  /MODEL arm clinic INTERCEPT=YES
 DISTRIBUTION=BINOMIAL LINK=LOGIT
  /CRITERIA METHOD=FISHER(1) SCALE=1 COVB=MODEL MAXITERATIONS=100 MAXSTEPHALVING=5 
    PCONVERGE=1E-006(ABSOLUTE) SINGULAR=1E-012 ANALYSISTYPE=3(WALD) CILEVEL=95 CITYPE=WALD 
    LIKELIHOOD=FULL
  /MISSING CLASSMISSING=EXCLUDE
  /PRINT CPS DESCRIPTIVES MODELINFO FIT SUMMARY SOLUTION (EXPONENTIATED).

DATASET ACTIVATE DataSet1.
* Generalized Linear Models.
GENLIN HIVexp2 (REFERENCE=0) BY arm clinic (ORDER=DESCENDING)
  /MODEL arm clinic INTERCEPT=YES
 DISTRIBUTION=BINOMIAL LINK=LOGIT
  /CRITERIA METHOD=FISHER(1) SCALE=1 COVB=MODEL MAXITERATIONS=100 MAXSTEPHALVING=5 
    PCONVERGE=1E-006(ABSOLUTE) SINGULAR=1E-012 ANALYSISTYPE=3(WALD) CILEVEL=95 CITYPE=WALD 
    LIKELIHOOD=FULL
  /MISSING CLASSMISSING=EXCLUDE
  /PRINT CPS DESCRIPTIVES MODELINFO FIT SUMMARY SOLUTION (EXPONENTIATED).

* Generalized Linear Models.
GENLIN yearsinrole BY arm clinic (ORDER=DESCENDING)
  /MODEL arm clinic INTERCEPT=YES
 DISTRIBUTION=NORMAL LINK=IDENTITY
  /CRITERIA SCALE=MLE COVB=MODEL PCONVERGE=1E-006(ABSOLUTE) SINGULAR=1E-012 ANALYSISTYPE=3(WALD) 
    CILEVEL=95 CITYPE=WALD LIKELIHOOD=FULL
  /MISSING CLASSMISSING=EXCLUDE
  /PRINT CPS DESCRIPTIVES MODELINFO FIT SUMMARY SOLUTION (EXPONENTIATED).

* Generalized Linear Models.
GENLIN yearsatclinic BY arm clinic (ORDER=DESCENDING)
  /MODEL arm clinic INTERCEPT=YES
 DISTRIBUTION=NORMAL LINK=IDENTITY
  /CRITERIA SCALE=MLE COVB=MODEL PCONVERGE=1E-006(ABSOLUTE) SINGULAR=1E-012 ANALYSISTYPE=3(WALD) 
    CILEVEL=95 CITYPE=WALD LIKELIHOOD=FULL
  /MISSING CLASSMISSING=EXCLUDE
  /PRINT CPS DESCRIPTIVES MODELINFO FIT SUMMARY SOLUTION (EXPONENTIATED).


********************************************

**descriptive statistics for provider outcomes, at all 3 time points (use provider wide data file) (S9_Data or S10_Data)
    *reported in Table 4
    
 *filters for assessing descriptive statistics in intervention only participants vs. cotnrol only participants
    
*intervention only
    
USE ALL.
COMPUTE filter_$=(arm=1).
VARIABLE LABELS filter_$ 'arm=1 (FILTER)'.
VALUE LABELS filter_$ 0 'Not Selected' 1 'Selected'.
FORMATS filter_$ (f1.0).
FILTER BY filter_$.
EXECUTE.

*control only

USE ALL.
COMPUTE filter_$=(arm=0).
VARIABLE LABELS filter_$ 'arm=0 (FILTER)'.
VALUE LABELS filter_$ 0 'Not Selected' 1 'Selected'.
FORMATS filter_$ (f1.0).
FILTER BY filter_$.
EXECUTE.

*

*
FILTER OFF.
USE ALL.
EXECUTE.
    
*Variables are labeled _1, _2, _3 to indicate time 1 (baseline), time 2 (6-months), and time 3 (12-months)
   
*cGSC = competence for gender-sensitive care
 *COMsem = self-efficacy for client, centered communication
 *EMPm = empathy towards clients
 *EMORm = use of emotional and stress regulation techniques  

DESCRIPTIVES VARIABLES= cGSC_1 cGSC_2 cGSC_3 COMSEm_3 COMSEm_2 COMSEm_1 EMPm_3 EMPm_2 EMPm_1 EMORm_3 EMORm_2 EMORm_1
  /STATISTICS=MEAN STDDEV MIN MAX.


********************************************

***intervention effects, providers (use provider long data file) (S7_Data or S8_Data)
    *reported in Table 4
  

*PID = participant ID
 *arm = intervention arm, 0=control, 1=intervention
 *time = assessment timepoint
 *gender_1=gender, 0=male, 1=female
 *agec_1 = age centered at 0, continuous
 *yearsinrole = number of years in current role, continuous
 *yearsatclinic = number of years working at current clinic, continuous
 *HIVexp2 = number of years experience working with HIV clients, 0=less than 5 years, 1=more than 5 years
 *cadre2 = cadre in 2 categories, 0 = Lay professionals, peers, staff; 1= certified health professionals and counselors
 *Edu2 = education in 2 categories, 0 = Primary/Secondary/Vocational/Certificate , 1 = University/Nursing/Medical/Graduate School
    
*Covariates tested in all models -- only statistically or theoretically meaningful remained in final models; final models reported below.

**GEE with repeated subject PID
     
*Competence for gender-sensitive care, cGSC

  * Generalized Estimating Equations.
GENLIN cGSC BY arm clinic time cadre2 gender_1 (ORDER=DESCENDING) 
  /MODEL arm time gender_1 cadre2 clinic arm*time INTERCEPT=YES
 DISTRIBUTION=NORMAL LINK=IDENTITY
  /CRITERIA SCALE=MLE PCONVERGE=1E-006(ABSOLUTE) SINGULAR=1E-012 ANALYSISTYPE=3(WALD) CILEVEL=95 
    LIKELIHOOD=FULL
  /EMMEANS TABLES=arm SCALE=ORIGINAL
  /EMMEANS TABLES=time SCALE=ORIGINAL
    /EMMEANS TABLES=clinic SCALE=ORIGINAL
  /EMMEANS TABLES=arm*time SCALE=ORIGINAL
  /REPEATED SUBJECT=PID SORT=YES CORRTYPE=AR(1) ADJUSTCORR=YES 
    COVB=ROBUST MAXITERATIONS=100 PCONVERGE=1e-006(ABSOLUTE) UPDATECORR=1
  /MISSING CLASSMISSING=EXCLUDE
  /PRINT CPS DESCRIPTIVES MODELINFO FIT SUMMARY SOLUTION (EXPONENTIATED).

*Competence for gender-sensitive care, cGSC
    *interaction with gender
    
  * Generalized Estimating Equations.
GENLIN cGSC BY arm clinic time cadre2 gender_1 (ORDER=DESCENDING) 
  /MODEL arm time gender_1 cadre2 clinic gender_1*arm*time INTERCEPT=YES
 DISTRIBUTION=NORMAL LINK=IDENTITY
  /CRITERIA SCALE=MLE PCONVERGE=1E-006(ABSOLUTE) SINGULAR=1E-012 ANALYSISTYPE=3(WALD) CILEVEL=95 
    LIKELIHOOD=FULL
  /EMMEANS TABLES=arm SCALE=ORIGINAL
  /EMMEANS TABLES=time SCALE=ORIGINAL
    /EMMEANS TABLES=clinic SCALE=ORIGINAL
  /EMMEANS TABLES=gender_1*arm*time SCALE=ORIGINAL
  /REPEATED SUBJECT=PID SORT=YES CORRTYPE=AR(1) ADJUSTCORR=YES 
    COVB=ROBUST MAXITERATIONS=100 PCONVERGE=1e-006(ABSOLUTE) UPDATECORR=1
  /MISSING CLASSMISSING=EXCLUDE
  /PRINT CPS DESCRIPTIVES MODELINFO FIT SUMMARY SOLUTION (EXPONENTIATED).


*Competence for gender-sensitive care, cGSC
    *interaction with cadre
    
  * Generalized Estimating Equations.
GENLIN cGSC BY arm clinic time cadre2 gender_1 (ORDER=DESCENDING) 
  /MODEL arm time gender_1 cadre2 clinic cadre2*arm*time INTERCEPT=YES
 DISTRIBUTION=NORMAL LINK=IDENTITY
  /CRITERIA SCALE=MLE PCONVERGE=1E-006(ABSOLUTE) SINGULAR=1E-012 ANALYSISTYPE=3(WALD) CILEVEL=95 
    LIKELIHOOD=FULL
  /EMMEANS TABLES=arm SCALE=ORIGINAL
  /EMMEANS TABLES=time SCALE=ORIGINAL
    /EMMEANS TABLES=clinic SCALE=ORIGINAL
  /EMMEANS TABLES=cadre2*arm*time SCALE=ORIGINAL
  /REPEATED SUBJECT=PID SORT=YES CORRTYPE=AR(1) ADJUSTCORR=YES 
    COVB=ROBUST MAXITERATIONS=100 PCONVERGE=1e-006(ABSOLUTE) UPDATECORR=1
  /MISSING CLASSMISSING=EXCLUDE
  /PRINT CPS DESCRIPTIVES MODELINFO FIT SUMMARY SOLUTION (EXPONENTIATED).


*Self efficacy for client centered communication, COMse

  * Generalized Estimating Equations.
GENLIN COMse BY arm clinic time cadre2 gender_1 (ORDER=DESCENDING) 
  /MODEL arm time gender_1 cadre2 clinic arm*time INTERCEPT=YES
 DISTRIBUTION=NORMAL LINK=IDENTITY
  /CRITERIA SCALE=MLE PCONVERGE=1E-006(ABSOLUTE) SINGULAR=1E-012 ANALYSISTYPE=3(WALD) CILEVEL=95 
    LIKELIHOOD=FULL
  /EMMEANS TABLES=arm SCALE=ORIGINAL
  /EMMEANS TABLES=time SCALE=ORIGINAL
    /EMMEANS TABLES=clinic SCALE=ORIGINAL
  /EMMEANS TABLES=arm*time SCALE=ORIGINAL
  /REPEATED SUBJECT=PID SORT=YES CORRTYPE=AR(1) ADJUSTCORR=YES 
    COVB=ROBUST MAXITERATIONS=100 PCONVERGE=1e-006(ABSOLUTE) UPDATECORR=1
  /MISSING CLASSMISSING=EXCLUDE
  /PRINT CPS DESCRIPTIVES MODELINFO FIT SUMMARY SOLUTION (EXPONENTIATED).

*Empathy, EMP

  * Generalized Estimating Equations.
GENLIN EMP BY arm clinic time cadre2 gender_1 (ORDER=DESCENDING) 
  /MODEL arm time gender_1 cadre2 clinic arm*time INTERCEPT=YES
 DISTRIBUTION=NORMAL LINK=IDENTITY
  /CRITERIA SCALE=MLE PCONVERGE=1E-006(ABSOLUTE) SINGULAR=1E-012 ANALYSISTYPE=3(WALD) CILEVEL=95 
    LIKELIHOOD=FULL
  /EMMEANS TABLES=arm SCALE=ORIGINAL
  /EMMEANS TABLES=time SCALE=ORIGINAL
    /EMMEANS TABLES=clinic SCALE=ORIGINAL
  /EMMEANS TABLES=arm*time SCALE=ORIGINAL
  /REPEATED SUBJECT=PID SORT=YES CORRTYPE=AR(1) ADJUSTCORR=YES 
    COVB=ROBUST MAXITERATIONS=100 PCONVERGE=1e-006(ABSOLUTE) UPDATECORR=1
  /MISSING CLASSMISSING=EXCLUDE
  /PRINT CPS DESCRIPTIVES MODELINFO FIT SUMMARY SOLUTION (EXPONENTIATED).


*Emotional regulation techniques, EMOR

  * Generalized Estimating Equations.
GENLIN EMOR BY arm clinic time cadre2 gender_1 (ORDER=DESCENDING) 
  /MODEL arm time gender_1 cadre2 clinic arm*time INTERCEPT=YES
 DISTRIBUTION=NORMAL LINK=IDENTITY
  /CRITERIA SCALE=MLE PCONVERGE=1E-006(ABSOLUTE) SINGULAR=1E-012 ANALYSISTYPE=3(WALD) CILEVEL=95 
    LIKELIHOOD=FULL
  /EMMEANS TABLES=arm SCALE=ORIGINAL
  /EMMEANS TABLES=time SCALE=ORIGINAL
    /EMMEANS TABLES=clinic SCALE=ORIGINAL
  /EMMEANS TABLES=arm*time SCALE=ORIGINAL
  /REPEATED SUBJECT=PID SORT=YES CORRTYPE=AR(1) ADJUSTCORR=YES 
    COVB=ROBUST MAXITERATIONS=100 PCONVERGE=1e-006(ABSOLUTE) UPDATECORR=1
  /MISSING CLASSMISSING=EXCLUDE
  /PRINT CPS DESCRIPTIVES MODELINFO FIT SUMMARY SOLUTION (EXPONENTIATED).
