# Supplementary material for: Mixed methods pilot evaluation of a gender-sensitivity training for HIV care providers in Uganda: Effects on providers and clients
Source: PLOS Glob Public Health. 2025 Sep 18;5(9):e0004247. doi: 10.1371/journal.pgph.0004247 (PMC12445538; doi:10.1371/journal.pgph.0004247)
Supplement: S8. Data — (XLSX) [file pgph.0004247.s009.xlsx]

## Sheet: Provider_long_public
PID	clinic	arm	time	gender_1	agec_1	yearsinrole	yearsatclinic	HIVexp2	cadre2	EDU2	cGSC	COMse	EMOR	EMP
1013	4	0	1	1	15	5	5	1	0	0	3.15385	3.4	1.14286	4
1013	4	0	2	1	15	5	5	1	0	0	3.26923	3.2	1	3.66667
1013	4	0	3	1	15	5	5	1	0	0	3.07692	4	2.57143	4
1239	4	0	1	1	16	5	2	0	1	2	3.5	4	2.71429	3.33333
1239	4	0	2	1	16	5	2	0	1	2	3.73077	3.8	0.285714	4.16667
1239	4	0	3	1	16	5	2	0	1	2	3.84615	3.8	2.14286	4.16667
1279	4	0	1	1	4	4	4	0	0	0	3.26923	3	1.57143	3.33333
1279	4	0	2	1	4	4	4	0	0	0	3.19231	3	1.28571	3.5
1279	4	0	3	1	4	4	4	0	0	0	3.46154	3.2	1.42857	3.66667
1705	4	0	1	1	17	10	9	1	0	0	3.65385	3	0.857143	4
1705	4	0	2	1	17	10	9	1	0	0	3.38462	4	1.71429	4
1705	4	0	3	1	17	10	9	1	0	0	#NULL!	#NULL!	#NULL!	#NULL!
2419	4	0	1	1	19	14	8	1	1	2	3.30769	4	1.71429	4.16667
2419	4	0	2	1	19	14	8	1	1	2	3.23077	3.4	1.85714	3
2419	4	0	3	1	19	14	8	1	1	2	3.26923	4	2.42857	3.16667
2440	4	0	1	1	15	6	6	1	0	2	3.34615	2.6	2.14286	3.66667
2440	4	0	2	1	15	6	6	1	0	2	3.30769	2.2	1.85714	2.66667
2440	4	0	3	1	15	6	6	1	0	2	3.65385	2.8	3.28571	3.83333
2497	4	0	1	1	7	3	3	0	0	0	3.5	3	1.85714	3.66667
2497	4	0	2	1	7	3	3	0	0	0	3.42308	3	0.857143	3.5
2497	4	0	3	1	7	3	3	0	0	0	3.53846	3.4	1	3.66667
2550	4	0	1	1	7	3	3	0	0	0	3.5	3	1.57143	3.33333
2550	4	0	2	1	7	3	3	0	0	0	3.61538	3.2	1.42857	3.16667
2550	4	0	3	1	7	3	3	0	0	0	3.23077	3.2	1.42857	3.83333
2572	4	0	1	1	13	3	2	1	1	2	3.61538	4	1.57143	4.5
2572	4	0	2	1	13	3	2	1	1	2	3.23077	4	1.71429	3.5
2572	4	0	3	1	13	3	2	1	1	2	3.53846	4	2.14286	3.5
2580	4	0	1	1	9	4	0	0	1	0	3.69231	3.8	2.71429	3.66667
2580	4	0	2	1	9	4	0	0	1	0	3.46154	4	2.42857	3.83333
2580	4	0	3	1	9	4	0	0	1	0	3.80769	4	2.85714	4
2606	4	0	1	1	19	10	10	1	1	2	3.73077	3.8	2.14286	3.66667
2606	4	0	2	1	19	10	10	1	1	2	3.61538	3	1	3.83333
2606	4	0	3	1	19	10	10	1	1	2	3.92308	3.6	1.71429	3.83333
2656	4	0	1	0	18	6	1	0	0	2	3.42308	3	2.14286	4.33333
2656	4	0	2	0	18	6	1	0	0	2	3.61538	4	2.28571	3.83333
2656	4	0	3	0	18	6	1	0	0	2	4.26923	3.2	2.71429	3.66667
2818	4	0	1	1	14	8	8	1	0	0	3.5	3.4	1.57143	2.66667
2818	4	0	2	1	14	8	8	1	0	0	3.57692	3	1.28571	4
2818	4	0	3	1	14	8	8	1	0	0	3	3	1.57143	3.5
2984	4	0	1	1	25	20	5	1	1	0	3.07692	3	0.428571	4.16667
2984	4	0	2	1	25	20	5	1	1	0	3.5	3	2.42857	3.66667
2984	4	0	3	1	25	20	5	1	1	0	3.46154	2.2	0.285714	4.5
3015	5	1	1	1	10	8	3	1	1	2	4.42308	4	0.857143	5
3015	5	1	2	1	10	8	3	1	1	2	3.80769	2.6	2.42857	5
3015	5	1	3	1	10	8	3	1	1	2	4.11538	3.2	0.714286	3.33333
3053	5	1	1	0	12	9	0	1	0	0	3.53846	1.6	1.85714	3.83333
3053	5	1	2	0	12	9	0	1	0	0	4.57692	4	2	4.33333
3053	5	1	3	0	12	9	0	1	0	0	4.07692	3.4	1.42857	3.66667
3515	5	1	1	0	43	20	20	1	0	0	3.61538	3.4	1.71429	4
3515	5	1	2	0	43	20	20	1	0	0	3.96154	3	2.28571	4.5
3515	5	1	3	0	43	20	20	1	0	0	3.38462	2	2.42857	4.33333
3627	5	1	1	1	0	0	0	0	0	0	4.26923	3.2	0.714286	3.5
3627	5	1	2	1	0	0	0	0	0	0	3.84615	3.2	1	4
3627	5	1	3	1	0	0	0	0	0	0	3.73077	2.2	2.14286	4
3730	5	1	1	1	38	24	24	1	0	0	3.53846	3.2	2.14286	3.83333
3730	5	1	2	1	38	24	24	1	0	0	3.5	3.8	2.42857	3.5
3730	5	1	3	1	38	24	24	1	0	0	3.57692	3.2	1.71429	3.83333
3810	5	1	1	1	23	12	9	1	1	2	4.61538	4	1	4.33333
3810	5	1	2	1	23	12	9	1	1	2	3.65385	3.2	3.14286	3.5
3810	5	1	3	1	23	12	9	1	1	2	4.69231	4	2.71429	4.66667
3889	5	1	1	0	10	7	2	1	0	2	3.84615	3.4	2.42857	3.83333
3889	5	1	2	0	10	7	2	1	0	2	3.80769	3	2	3.33333
3889	5	1	3	0	10	7	2	1	0	2	4	3.6	1.42857	3.83333
3951	5	1	1	0	44	20	12	1	0	0	3.23077	1.4	0.571429	4
3951	5	1	2	0	44	20	12	1	0	0	3.34615	3.2	0.857143	4
3951	5	1	3	0	44	20	12	1	0	0	3.76923	3.2	1.14286	4
4628	5	1	1	0	33	16	16	1	0	0	3.5	3	2	4
4628	5	1	2	0	33	16	16	1	0	0	4.07692	3.6	2.28571	4.33333
4628	5	1	3	0	33	16	16	1	0	0	3.73077	2.2	2.14286	4.16667
4934	5	1	1	1	20	14	3	1	1	2	4.46154	3.6	0.857143	3.66667
4934	5	1	2	1	20	14	3	1	1	2	3.57692	4	3	3.5
4934	5	1	3	1	20	14	3	1	1	2	3.84615	3.2	2.85714	4
4970	5	1	1	0	43	26	21	1	1	0	4.65385	2.6	2.71429	3.16667
4970	5	1	2	0	43	26	21	1	1	0	4.15385	4	1.42857	4.33333
4970	5	1	3	0	43	26	21	1	1	0	4.07692	3.2	1.71429	4
4978	5	1	1	1	7	3	2	0	1	2	4	4	1.14286	3.66667
4978	5	1	2	1	7	3	2	0	1	2	4.19231	3.6	1.14286	5
4978	5	1	3	1	7	3	2	0	1	2	3.69231	2.4	1.14286	4
11589	2	0	1	0	5	1	2	0	0	0	3.65385	3.8	2	3.33333
11589	2	0	2	0	5	1	2	0	0	0	3.42308	3.8	1.57143	4
11589	2	0	3	0	5	1	2	0	0	0	3.69231	2.6	1.71429	3.83333
14030	2	0	1	1	18	12	4	1	0	0	3.19231	3.4	2.14286	3.66667
14030	2	0	2	1	18	12	4	1	0	0	3.57692	4	2	3.66667
14030	2	0	3	1	18	12	4	1	0	0	3.69231	3.4	1.85714	4
14214	2	0	1	1	10	5	5	1	0	0	3.42308	3	2.71429	3.66667
14214	2	0	2	1	10	5	5	1	0	0	3.30769	3.2	0.428571	3.5
14214	2	0	3	1	10	5	5	1	0	0	2.88462	3.6	2	3
14343	2	0	1	1	5	2	2	0	1	2	3.5	2.4	1.85714	3
14343	2	0	2	1	5	2	2	0	1	2	3.5	3	0.571429	3.83333
14343	2	0	3	1	5	2	2	0	1	2	3.65385	3	1.42857	3.66667
14810	2	0	1	1	9	4	0	1	1	2	3.80769	3.2	1.71429	4.33333
14810	2	0	2	1	9	4	0	1	1	2	3.26923	3.6	1.42857	3.66667
14810	2	0	3	1	9	4	0	1	1	2	3.34615	3.8	2.71429	4.5
15628	2	0	1	0	13	2	2	0	0	0	3.46154	3.2	2.42857	3
15628	2	0	2	0	13	2	2	0	0	0	3.38462	3.2	0.857143	3.5
15628	2	0	3	0	13	2	2	0	0	0	3.38462	3.2	2.71429	3.83333
16059	2	0	1	0	4	3	3	0	0	0	3.34615	3.4	3.28571	3.33333
16059	2	0	2	0	4	3	3	0	0	0	3.11538	3.6	1.42857	3
16059	2	0	3	0	4	3	3	0	0	0	3.38462	4	0.285714	3
16190	2	0	1	1	9	2	2	0	1	2	3.80769	3	2.14286	3.5
16190	2	0	2	1	9	2	2	0	1	2	#NULL!	#NULL!	#NULL!	#NULL!
16190	2	0	3	1	9	2	2	0	1	2	3.69231	2.8	1.28571	3.83333
16746	2	0	1	1	5	0	0	0	0	0	3.15385	2.8	1.85714	3.66667
16746	2	0	2	1	5	0	0	0	0	0	3.5	3.8	2.14286	3.66667
16746	2	0	3	1	5	0	0	0	0	0	3.30769	3	2.14286	3.33333
16821	2	0	1	1	37	10	6	1	0	0	3.5	3.2	1.71429	3.66667
16821	2	0	2	1	37	10	6	1	0	0	3.57692	4	2.14286	3.66667
16821	2	0	3	1	37	10	6	1	0	0	3.65385	3.2	3.28571	3.33333
17265	2	0	1	1	21	2	5	1	0	0	3.65385	2.8	2.85714	3.33333
17265	2	0	2	1	21	2	5	1	0	0	3.53846	3	2	3.5
17265	2	0	3	1	21	2	5	1	0	0	3.5	2.6	2	3.5
18189	2	0	1	1	28	30	0	0	1	0	3.80769	3	1.85714	3.66667
18189	2	0	2	1	28	30	0	0	1	0	3.69231	3.6	2	3.83333
18189	2	0	3	1	28	30	0	0	1	0	3.53846	3.2	2.71429	3.66667
18656	2	0	1	0	16	11	8	1	0	2	3.69231	3.2	1.57143	3.83333
18656	2	0	2	0	16	11	8	1	0	2	4.53846	3.8	2	3.16667
18656	2	0	3	0	16	11	8	1	0	2	3.46154	2.6	3	3
18976	2	0	1	0	40	18	18	1	0	0	3.26923	3.2	2.42857	3.66667
18976	2	0	2	0	40	18	18	1	0	0	3.38462	3	1	3.66667
18976	2	0	3	0	40	18	18	1	0	0	3.38462	2.8	3	3.66667
19175	2	0	1	1	6	2	0	0	0	2	3.57692	2.8	2.57143	3.5
19175	2	0	2	1	6	2	0	0	0	2	3.57692	3.6	1.85714	3.66667
19175	2	0	3	1	6	2	0	0	0	2	3.92308	2.8	2.57143	3.66667
19592	2	0	1	0	4	0	0	0	0	2	3.80769	3.8	1.14286	4.33333
19592	2	0	2	0	4	0	0	0	0	2	3.46154	4	1.57143	3.83333
19592	2	0	3	0	4	0	0	0	0	2	3.57692	2.4	1.28571	3.5
23266	2	0	1	1	15	1	8	1	1	2	3.5	2	2	3.83333
23266	2	0	2	1	15	1	8	1	1	2	3.15385	3.8	0.714286	3.66667
23266	2	0	3	1	15	1	8	1	1	2	3.76923	3.8	1.28571	4.16667
25149	2	0	1	1	21	15	0	1	1	2	3.65385	3	2.14286	3.83333
25149	2	0	2	1	21	15	0	1	1	2	3.23077	3.4	0.428571	3.83333
25149	2	0	3	1	21	15	0	1	1	2	3.76923	2.6	1.42857	3.5
25497	2	0	1	1	7	3	3	0	1	2	3.5	2.8	2.14286	3.33333
25497	2	0	2	1	7	3	3	0	1	2	3.19231	4	2.14286	4
25497	2	0	3	1	7	3	3	0	1	2	3.53846	3	2.14286	3
25620	2	0	1	0	15	2	2	0	0	2	3.34615	3	1.42857	3.33333
25620	2	0	2	0	15	2	2	0	0	2	3.53846	3.2	1.85714	4
25620	2	0	3	0	15	2	2	0	0	2	3.34615	2.4	1.57143	3.5
25962	2	0	1	1	5	3	3	0	0	0	3.5	3.6	2.28571	4
25962	2	0	2	1	5	3	3	0	0	0	3.42308	3.2	2	3.66667
25962	2	0	3	1	5	3	3	0	0	0	3.5	2.6	1.42857	3.5
26815	2	0	1	1	8	4	2	0	0	0	3.57692	3	2.42857	4
26815	2	0	2	1	8	4	2	0	0	0	3.69231	3	1.14286	3.66667
26815	2	0	3	1	8	4	2	0	0	0	3.69231	3.8	4	3
28065	2	0	1	1	3	0	0	0	0	0	3.80769	2.8	2.28571	4.16667
28065	2	0	2	1	3	0	0	0	0	0	#NULL!	#NULL!	#NULL!	#NULL!
28065	2	0	3	1	3	0	0	0	0	0	#NULL!	#NULL!	#NULL!	#NULL!
28779	2	0	1	0	3	3	3	0	0	0	3.61538	3	2.28571	3.66667
28779	2	0	2	0	3	3	3	0	0	0	3.5	4	2	4
28779	2	0	3	0	3	3	3	0	0	0	3.23077	3.2	2	3.5
29228	2	0	1	0	31	3	3	0	0	0	3.65385	3	3.14286	3.66667
29228	2	0	2	0	31	3	3	0	0	0	3.26923	3.2	1.28571	3.83333
29228	2	0	3	0	31	3	3	0	0	0	3.34615	3.2	1.42857	3.5
30188	3	1	1	1	9	5	2	0	1	0	3.73077	1.8	2.85714	3.83333
30188	3	1	2	1	9	5	2	0	1	0	4	2.6	2.28571	3.66667
30188	3	1	3	1	9	5	2	0	1	0	3.76923	2.8	2	3.83333
31342	3	1	1	1	17	10	2	1	1	0	4.92308	3.2	1.71429	4.33333
31342	3	1	2	1	17	10	2	1	1	0	4.07692	3.2	2.14286	3.66667
31342	3	1	3	1	17	10	2	1	1	0	3.80769	2.8	2.42857	3.83333
31470	3	1	1	1	9	6	3	0	1	0	3.19231	3	1.28571	4
31470	3	1	2	1	9	6	3	0	1	0	4.07692	2.6	0.714286	4
31470	3	1	3	1	9	6	3	0	1	0	3.42308	2.8	1.71429	4.16667
33942	3	1	1	0	4	2	2	0	0	0	3.73077	3	0.142857	3.83333
33942	3	1	2	0	4	2	2	0	0	0	4.61538	2.4	0.857143	3.33333
33942	3	1	3	0	4	2	2	0	0	0	3.96154	3.6	0.714286	4
34480	3	1	1	1	10	4	7	1	1	0	3.03846	3	0.714286	3.33333
34480	3	1	2	1	10	4	7	1	1	0	3.65385	3.6	1.57143	2.66667
34480	3	1	3	1	10	4	7	1	1	0	3.46154	2.8	1.85714	3.5
34845	3	1	1	0	8	5	5	1	1	0	4.26923	4	0.857143	3.66667
34845	3	1	2	0	8	5	5	1	1	0	4.57692	3.8	2.57143	4.16667
34845	3	1	3	0	8	5	5	1	1	0	4.15385	3.2	1.42857	4.16667
34867	3	1	1	1	0	0	0	0	0	0	4.15385	4	0	4.33333
34867	3	1	2	1	0	0	0	0	0	0	4.57692	3.2	0	4
34867	3	1	3	1	0	0	0	0	0	0	4.34615	3.2	1.42857	4
34905	3	1	1	1	0	0	0	0	0	0	4.07692	3.8	2.28571	3.33333
34905	3	1	2	1	0	0	0	0	0	0	4.19231	3.6	1.85714	4.33333
34905	3	1	3	1	0	0	0	0	0	0	3.80769	3.2	1.85714	4.16667
36096	3	1	1	1	2	1	1	0	0	0	4.19231	3.4	0	3.66667
36096	3	1	2	1	2	1	1	0	0	0	4.5	2.8	2	3.83333
36096	3	1	3	1	2	1	1	0	0	0	4.19231	2.4	1.85714	4.16667
37399	3	1	1	1	29	23	2	1	1	2	4.03846	3.6	2.14286	3
37399	3	1	2	1	29	23	2	1	1	2	3.96154	3.4	2.42857	3.66667
37399	3	1	3	1	29	23	2	1	1	2	3.34615	2.8	2.28571	3.5
37940	3	1	1	1	3	0	0	0	0	0	3.53846	0.6	1.57143	3.66667
37940	3	1	2	1	3	0	0	0	0	0	4.03846	2.6	1.71429	4
37940	3	1	3	1	3	0	0	0	0	0	3.61538	2	1.71429	3.83333
38417	3	1	1	1	2	1	1	0	0	0	3.42308	3	0.142857	4
38417	3	1	2	1	2	1	1	0	0	0	4.42308	3.4	1.71429	4.83333
38417	3	1	3	1	2	1	1	0	0	0	4	3.4	2	4.33333
38506	3	1	1	1	9	4	4	0	0	0	3.46154	4	2	3.66667
38506	3	1	2	1	9	4	4	0	0	0	3.73077	3.2	1.85714	3.83333
38506	3	1	3	1	9	4	4	0	0	0	3.65385	4	2.85714	4.33333
38933	3	1	1	0	15	4	3	1	1	2	3.92308	4	1.71429	4.33333
38933	3	1	2	0	15	4	3	1	1	2	4.30769	4	2.14286	4.66667
38933	3	1	3	0	15	4	3	1	1	2	3.5	3.6	2.28571	4
43076	3	1	1	1	8	4	0	1	1	2	4	3.4	2.42857	4
43076	3	1	2	1	8	4	0	1	1	2	3.61538	3	2.85714	4
43076	3	1	3	1	8	4	0	1	1	2	3.65385	3.2	2.71429	4
43917	3	1	1	1	12	4	4	0	0	0	4.30769	3.4	0.714286	3.83333
43917	3	1	2	1	12	4	4	0	0	0	4.19231	2.6	1.85714	4.33333
43917	3	1	3	1	12	4	4	0	0	0	3.61538	2.6	2	3.66667
45657	3	1	1	1	5	0	0	0	0	2	3.65385	2.4	2.71429	3.66667
45657	3	1	2	1	5	0	0	0	0	2	4.5	3	3.57143	3.5
45657	3	1	3	1	5	0	0	0	0	2	3.61538	2.4	#NULL!	3.5
46114	3	1	1	1	17	11	1	1	1	2	3.92308	3.2	0.428571	4.33333
46114	3	1	2	1	17	11	1	1	1	2	4.26923	3.8	2.57143	4
46114	3	1	3	1	17	11	1	1	1	2	3.61538	3.6	#NULL!	3.66667
104981	0	0	1	0	26	3	4	0	0	0	3.15385	3	2.28571	3
104981	0	0	2	0	26	3	4	0	0	0	2.96154	3.4	2.85714	3.33333
104981	0	0	3	0	26	3	4	0	0	0	3.19231	3.2	1.28571	3
109568	0	0	1	1	5	4	4	0	0	0	3.34615	3	1.57143	3.66667
109568	0	0	2	1	5	4	4	0	0	0	#NULL!	#NULL!	#NULL!	#NULL!
109568	0	0	3	1	5	4	4	0	0	0	3.53846	3	1.57143	3.33333
110359	0	0	1	1	7	3	3	0	1	2	3.38462	3.2	3.42857	3.33333
110359	0	0	2	1	7	3	3	0	1	2	3.53846	3	3.14286	3.33333
110359	0	0	3	1	7	3	3	0	1	2	4.07692	4	3.71429	4.83333
113805	0	0	1	1	21	15	15	1	0	0	3.57692	3.4	2.28571	4
113805	0	0	2	1	21	15	15	1	0	0	3.34615	3	2.42857	3.66667
113805	0	0	3	1	21	15	15	1	0	0	3.80769	3.2	2	3.5
144425	0	0	1	0	13	7	3	0	0	2	3.65385	3.4	1.57143	3.66667
144425	0	0	2	0	13	7	3	0	0	2	3.11538	3	1.85714	3.66667
144425	0	0	3	0	13	7	3	0	0	2	3.30769	3	1.71429	3.66667
147883	0	0	1	0	0	0	0	0	0	0	3.80769	3.2	2.57143	3
147883	0	0	2	0	0	0	0	0	0	0	3.57692	3.4	3.28571	3.33333
147883	0	0	3	0	0	0	0	0	0	0	3.23077	3.4	1.14286	3
151256	0	0	1	1	19	4	3	0	1	0	3.76923	3.8	1.71429	3.66667
151256	0	0	2	1	19	4	3	0	1	0	3.61538	3.8	3.42857	3
151256	0	0	3	1	19	4	3	0	1	0	3.80769	4	1.42857	3.33333
157153	0	0	1	0	50	17	17	1	0	0	3.23077	3	1.85714	3.66667
157153	0	0	2	0	50	17	17	1	0	0	3.30769	3.2	2.14286	3
157153	0	0	3	0	50	17	17	1	0	0	3.30769	4	1.71429	4
168737	0	0	1	1	24	3	3	0	1	2	3.69231	3.6	2.71429	3.16667
168737	0	0	2	1	24	3	3	0	1	2	3.26923	3.4	1.57143	3.5
168737	0	0	3	1	24	3	3	0	1	2	3.65385	3.2	2.57143	3.33333
175755	0	0	1	0	8	3	0	0	0	2	3.92308	3	3.14286	4
175755	0	0	2	0	8	3	0	0	0	2	3.69231	3	2.85714	3.33333
175755	0	0	3	0	8	3	0	0	0	2	3.76923	3	2.85714	3.66667
182888	0	0	1	0	31	9	7	1	0	0	3.80769	3.2	1.85714	3.66667
182888	0	0	2	0	31	9	7	1	0	0	3.65385	3	1.57143	3.66667
182888	0	0	3	0	31	9	7	1	0	0	3.80769	2.4	0	3.16667
184587	0	0	1	0	17	3	3	0	1	2	3.65385	3.6	2.57143	3.66667
184587	0	0	2	0	17	3	3	0	1	2	3.69231	3	1.85714	3.66667
184587	0	0	3	0	17	3	3	0	1	2	3.84615	3.4	2.71429	4.16667
185709	0	0	1	1	7	3	1	0	1	2	3.65385	3.6	1.42857	3.33333
185709	0	0	2	1	7	3	1	0	1	2	3.92308	4	1.28571	3.33333
185709	0	0	3	1	7	3	1	0	1	2	4.5	4	3.14286	4.33333
191022	0	0	1	0	31	11	16	1	0	0	4.19231	3.6	1.14286	4.33333
191022	0	0	2	0	31	11	16	1	0	0	3.57692	3	1.57143	3.5
191022	0	0	3	0	31	11	16	1	0	0	3.69231	3.6	2	3.33333
200345	0	0	1	1	18	15	15	1	0	0	3.73077	3	1.85714	3.66667
200345	0	0	2	1	18	15	15	1	0	0	3.07692	3	1.42857	3.33333
200345	0	0	3	1	18	15	15	1	0	0	3.53846	3.6	1.57143	3
209208	0	0	1	1	11	2	4	0	0	0	3.30769	3.2	1.28571	3.33333
209208	0	0	2	1	11	2	4	0	0	0	3.65385	3.6	3.28571	3.5
209208	0	0	3	1	11	2	4	0	0	0	3.69231	3.8	1.57143	3.66667
211752	0	0	1	0	25	8	6	1	1	2	3.69231	3.2	1	4
211752	0	0	2	0	25	8	6	1	1	2	3.69231	3.8	1.57143	3.33333
211752	0	0	3	0	25	8	6	1	1	2	4.03846	3	1.71429	3
221063	0	0	1	1	19	11	11	1	0	2	3.73077	3.2	2.14286	3.33333
221063	0	0	2	1	19	11	11	1	0	2	3.80769	2.6	2.14286	3.5
221063	0	0	3	1	19	11	11	1	0	2	3.92308	3.2	2.57143	2.33333
222479	0	0	1	0	12	2	2	0	0	2	3.03846	3	3	3
222479	0	0	2	0	12	2	2	0	0	2	3	3	3.28571	3
222479	0	0	3	0	12	2	2	0	0	2	3.19231	3.2	4	3.16667
229366	0	0	1	0	4	1	1	0	0	0	3.73077	3.4	2.28571	3.83333
229366	0	0	2	0	4	1	1	0	0	0	3.73077	3.4	1.85714	3.66667
229366	0	0	3	0	4	1	1	0	0	0	3.46154	3.6	1.42857	3.5
229536	0	0	1	1	30	26	26	1	1	0	3.5	2.4	1.57143	4
229536	0	0	2	1	30	26	26	1	1	0	3.30769	3	2	3.66667
229536	0	0	3	1	30	26	26	1	1	0	3.5	2.8	1.57143	4
232476	0	0	1	1	23	16	16	1	0	0	3.53846	3	1.57143	3
232476	0	0	2	1	23	16	16	1	0	0	3.42308	3.4	2.71429	3.66667
232476	0	0	3	1	23	16	16	1	0	0	3.88462	3	1.71429	3.66667
232853	0	0	1	1	5	0	0	0	0	0	3.69231	3	1.85714	3.66667
232853	0	0	2	1	5	0	0	0	0	0	3.38462	2.8	3	3.33333
232853	0	0	3	1	5	0	0	0	0	0	3.34615	3.2	2.57143	3
233724	0	0	1	1	12	3	3	0	0	0	3.11538	3.6	1.42857	3.66667
233724	0	0	2	1	12	3	3	0	0	0	3.46154	3	2.28571	3
233724	0	0	3	1	12	3	3	0	0	0	3.26923	3.6	2	3.83333
233881	0	0	1	1	17	7	7	1	0	0	3.61538	2.8	1.85714	3.33333
233881	0	0	2	1	17	7	7	1	0	0	3.53846	3	1.85714	3.66667
233881	0	0	3	1	17	7	7	1	0	0	3.65385	3	1.71429	4
235721	0	0	1	1	32	27	12	1	1	0	3.42308	3.6	1.71429	3
235721	0	0	2	1	32	27	12	1	1	0	3.46154	2.8	2	3
235721	0	0	3	1	32	27	12	1	1	0	3.88462	3	3	3.33333
235826	0	0	1	0	35	15	15	1	0	0	3.46154	3	2.71429	3.5
235826	0	0	2	0	35	15	15	1	0	0	3.38462	3.4	2.57143	3.33333
235826	0	0	3	0	35	15	15	1	0	0	3.61538	3.6	1.85714	4.16667
237372	0	0	1	1	4	0	0	0	0	2	3.19231	2	1.71429	3.66667
237372	0	0	2	1	4	0	0	0	0	2	3.15385	3.2	0.285714	3.33333
237372	0	0	3	1	4	0	0	0	0	2	3.57692	3.4	1.85714	3.66667
237523	0	0	1	1	24	14	13	1	0	0	3.42308	3	2	3
237523	0	0	2	1	24	14	13	1	0	0	3.46154	3.2	2.28571	3.33333
237523	0	0	3	1	24	14	13	1	0	0	3.80769	3.2	2	4
243517	0	0	1	0	14	8	7	1	1	2	4.15385	3	2	3.83333
243517	0	0	2	0	14	8	7	1	1	2	#NULL!	#NULL!	#NULL!	#NULL!
243517	0	0	3	0	14	8	7	1	1	2	#NULL!	#NULL!	#NULL!	#NULL!
247204	0	0	1	0	9	2	2	0	0	2	3.69231	3.6	1.85714	3.66667
247204	0	0	2	0	9	2	2	0	0	2	3.80769	3	2.42857	4.16667
247204	0	0	3	0	9	2	2	0	0	2	3.61538	4	2.28571	4.5
249124	0	0	1	1	31	25	3	0	1	2	3.34615	3	2.57143	3.33333
249124	0	0	2	1	31	25	3	0	1	2	#NULL!	#NULL!	#NULL!	#NULL!
249124	0	0	3	1	31	25	3	0	1	2	3.23077	3	2.71429	4
249147	0	0	1	1	39	35	3	1	1	0	3.69231	3.6	0.714286	3.16667
249147	0	0	2	1	39	35	3	1	1	0	3.61538	3	1.42857	3.66667
249147	0	0	3	1	39	35	3	1	1	0	3.5	3.8	1.28571	4
251259	0	0	1	1	6	5	0	1	0	0	3.34615	3.8	1.14286	3.83333
251259	0	0	2	1	6	5	0	1	0	0	3.42308	3	1	3.33333
251259	0	0	3	1	6	5	0	1	0	0	3.92308	3	4	4
252673	0	0	1	1	10	3	3	0	1	2	3.46154	3.2	1.14286	3.33333
252673	0	0	2	1	10	3	3	0	1	2	3.46154	3	2.14286	3.33333
252673	0	0	3	1	10	3	3	0	1	2	3.92308	4	3	3.66667
259052	0	0	1	1	39	30	12	1	1	0	4.23077	2.6	0.571429	3.83333
259052	0	0	2	1	39	30	12	1	1	0	3.88462	2.6	2.28571	3.5
259052	0	0	3	1	39	30	12	1	1	0	4	2.6	1.85714	4
263676	0	0	1	1	13	6	5	1	0	0	3.76923	2.8	3	4
263676	0	0	2	1	13	6	5	1	0	0	3.69231	2.8	3.28571	4.33333
263676	0	0	3	1	13	6	5	1	0	0	3.61538	3.6	1.42857	3.66667
265570	0	0	1	1	6	2	2	0	0	0	3.5	3	2.14286	3.33333
265570	0	0	2	1	6	2	2	0	0	0	3.46154	2.4	1.71429	3
265570	0	0	3	1	6	2	2	0	0	0	3.42308	2.6	2.71429	3.33333
271162	0	0	1	1	10	7	7	1	0	0	3.42308	2.8	2.28571	3
271162	0	0	2	1	10	7	7	1	0	0	3	2.4	2.42857	3.33333
271162	0	0	3	1	10	7	7	1	0	0	3.57692	3.4	2.28571	3.33333
276467	0	0	1	1	12	3	3	0	0	0	3.80769	3	2.28571	3.83333
276467	0	0	2	1	12	3	3	0	0	0	3.38462	2.8	2.57143	3.5
276467	0	0	3	1	12	3	3	0	0	0	3.42308	2.8	1.57143	3.33333
277604	0	0	1	1	10	7	2	0	1	2	3.53846	3	2.71429	3.66667
277604	0	0	2	1	10	7	2	0	1	2	3.96154	3.2	2.42857	3.33333
277604	0	0	3	1	10	7	2	0	1	2	4.57692	4	2.71429	4.16667
278102	0	0	1	1	21	18	5	1	1	0	3.5	3	2.57143	3.83333
278102	0	0	2	1	21	18	5	1	1	0	3.61538	3.2	0.285714	3.33333
278102	0	0	3	1	21	18	5	1	1	0	4.19231	3.8	1.14286	4
283536	0	0	1	1	2	1	1	0	0	0	3.38462	2.6	1.42857	4
283536	0	0	2	1	2	1	1	0	0	0	3.65385	3	2.42857	3.66667
283536	0	0	3	1	2	1	1	0	0	0	3.5	3	1.42857	3.16667
298324	0	0	1	1	29	6	6	1	1	0	3.69231	3	2	3.66667
298324	0	0	2	1	29	6	6	1	1	0	3.38462	3	2.14286	3.66667
298324	0	0	3	1	29	6	6	1	1	0	3.73077	3.8	2.85714	4
303028	1	1	1	1	13	7	7	1	1	0	3.88462	3.4	2	3.66667
303028	1	1	2	1	13	7	7	1	1	0	3.61538	3.4	2.14286	3.66667
303028	1	1	3	1	13	7	7	1	1	0	3.84615	2.8	1	3.66667
305361	1	1	1	1	11	1	1	0	0	0	3.42308	3	2.71429	4
305361	1	1	2	1	11	1	1	0	0	0	3.38462	3.6	2.42857	3.16667
305361	1	1	3	1	11	1	1	0	0	0	3.73077	3.2	2.57143	4
308924	1	1	1	1	9	4	4	1	0	2	4	3.6	1.85714	3.66667
308924	1	1	2	1	9	4	4	1	0	2	3.57692	3.2	2.42857	4
308924	1	1	3	1	9	4	4	1	0	2	4.38462	3.4	2.85714	4.16667
320532	1	1	1	0	22	17	6	1	1	0	4.15385	3	0.571429	4.33333
320532	1	1	2	0	22	17	6	1	1	0	4.23077	3.8	2	4
320532	1	1	3	0	22	17	6	1	1	0	4.23077	3.4	2.57143	3.33333
327632	1	1	1	1	3	1	1	0	0	0	3.26923	1	1.28571	4
327632	1	1	2	1	3	1	1	0	0	0	3.26923	2.4	0.571429	3.66667
327632	1	1	3	1	3	1	1	0	0	0	3.53846	1.8	#NULL!	3.83333
329595	1	1	1	1	3	1	1	0	0	0	3.61538	2.6	0.714286	4
329595	1	1	2	1	3	1	1	0	0	0	3.65385	3.2	0.857143	3.16667
329595	1	1	3	1	3	1	1	0	0	0	3.69231	2.8	1.28571	4.16667
337415	1	1	1	1	12	4	1	1	1	2	3.69231	3.4	1.14286	3.33333
337415	1	1	2	1	12	4	1	1	1	2	3.73077	3.8	2.14286	3.5
337415	1	1	3	1	12	4	1	1	1	2	#NULL!	#NULL!	#NULL!	#NULL!
345035	1	1	1	1	6	3	3	0	0	0	3.65385	3.8	3	3.5
345035	1	1	2	1	6	3	3	0	0	0	4.30769	3.2	2.28571	3.66667
345035	1	1	3	1	6	3	3	0	0	0	4.07692	2	1.71429	3.66667
358608	1	1	1	1	24	20	2	1	1	2	3.73077	2.8	2.57143	3.83333
358608	1	1	2	1	24	20	2	1	1	2	4.34615	3.6	2.14286	3.83333
358608	1	1	3	1	24	20	2	1	1	2	3.57692	3.4	2.85714	3.66667
361591	1	1	1	1	11	3	2	0	1	2	4.07692	3.6	2.85714	3.5
361591	1	1	2	1	11	3	2	0	1	2	4.19231	3.6	1.85714	4
361591	1	1	3	1	11	3	2	0	1	2	3.92308	3.2	2.57143	3.5
386289	1	1	1	1	8	0	0	0	0	0	3.65385	1.8	0.571429	3.16667
386289	1	1	2	1	8	0	0	0	0	0	3.73077	2	0.428571	3.33333
386289	1	1	3	1	8	0	0	0	0	0	3.65385	1.8	0.428571	4.16667
387754	1	1	1	1	4	1	1	0	0	0	3.23077	2.6	0.142857	3.66667
387754	1	1	2	1	4	1	1	0	0	0	3.34615	3.2	0	4.16667
387754	1	1	3	1	4	1	1	0	0	0	3.57692	2.2	#NULL!	3.83333
401638	1	1	1	1	8	6	3	1	1	2	4	4	2	4
401638	1	1	2	1	8	6	3	1	1	2	4.07692	4	2.57143	3.83333
401638	1	1	3	1	8	6	3	1	1	2	4.07692	3.4	2.71429	3.66667
404783	1	1	1	0	5	4	2	0	1	2	3.84615	3.2	3	3.66667
404783	1	1	2	0	5	4	2	0	1	2	3.96154	3	2.28571	3.83333
404783	1	1	3	0	5	4	2	0	1	2	3.69231	3.8	2.85714	3.66667
404971	1	1	1	1	7	2	5	1	0	0	3.57692	2.6	2	4.33333
404971	1	1	2	1	7	2	5	1	0	0	3.88462	3.6	2	3.83333
404971	1	1	3	1	7	2	5	1	0	0	4.23077	2.8	2.57143	4
408196	1	1	1	1	25	3	14	1	0	0	3.61538	3	3.14286	4
408196	1	1	2	1	25	3	14	1	0	0	#NULL!	#NULL!	#NULL!	#NULL!
408196	1	1	3	1	25	3	14	1	0	0	4.23077	3	1	4.5
419801	1	1	1	1	7	0	0	0	0	2	3.61538	3.6	1.57143	3.66667
419801	1	1	2	1	7	0	0	0	0	2	3.88462	2.4	1.28571	3.16667
419801	1	1	3	1	7	0	0	0	0	2	3.80769	3	2.57143	3.83333
432291	1	1	1	0	6	2	2	0	0	0	3.96154	3.2	2.42857	4
432291	1	1	2	0	6	2	2	0	0	0	4.34615	3.8	1.57143	3.66667
432291	1	1	3	0	6	2	2	0	0	0	4.26923	3	2.71429	3.83333
433798	1	1	1	0	21	3	3	1	0	0	3.5	3.8	0.857143	3.66667
433798	1	1	2	0	21	3	3	1	0	0	4.07692	4	0.857143	4.33333
433798	1	1	3	0	21	3	3	1	0	0	3.84615	3	1.85714	4.66667
435703	1	1	1	1	21	15	15	0	1	0	3.96154	2.6	2	3
435703	1	1	2	1	21	15	15	0	1	0	3.88462	2.6	1.42857	4
435703	1	1	3	1	21	15	15	0	1	0	3.80769	3.2	1.42857	4.33333
438537	1	1	1	1	19	14	13	1	0	0	3.84615	2.8	1	3.33333
438537	1	1	2	1	19	14	13	1	0	0	3.53846	3	3	3.33333
438537	1	1	3	1	19	14	13	1	0	0	3.19231	3	1.71429	3.83333
441476	1	1	1	1	5	1	1	0	0	0	3.84615	3	1.85714	3.33333
441476	1	1	2	1	5	1	1	0	0	0	3.73077	3.4	1.85714	3.33333
441476	1	1	3	1	5	1	1	0	0	0	4.26923	3	2.42857	3.33333
444205	1	1	1	1	16	2	2	0	0	2	3.19231	2.6	2.57143	3.83333
444205	1	1	2	1	16	2	2	0	0	2	3.73077	2.8	2.85714	3.5
444205	1	1	3	1	16	2	2	0	0	2	3.30769	3.4	2.57143	3.66667
451092	1	1	1	0	12	6	5	1	0	2	3.73077	4	3.28571	3.33333
451092	1	1	2	0	12	6	5	1	0	2	3.96154	4	3.14286	3.83333
451092	1	1	3	0	12	6	5	1	0	2	3.80769	3.4	3	3.83333
452734	1	1	1	1	20	20	0	1	1	2	3.19231	2.4	1.57143	3.66667
452734	1	1	2	1	20	20	0	1	1	2	3.76923	4	3.14286	3.66667
452734	1	1	3	1	20	20	0	1	1	2	3.73077	3.2	3	4.16667
454176	1	1	1	1	12	7	6	1	1	2	3.84615	3	3	3.83333
454176	1	1	2	1	12	7	6	1	1	2	4.46154	3.2	3	4
454176	1	1	3	1	12	7	6	1	1	2	4.30769	3.6	2.85714	4
467863	1	1	1	0	5	1	1	0	0	0	3.76923	2.8	1.28571	3.66667
467863	1	1	2	0	5	1	1	0	0	0	3.61538	2.4	1.42857	3.66667
467863	1	1	3	0	5	1	1	0	0	0	3.53846	2.2	1.28571	3.66667
469181	1	1	1	1	2	3	3	1	0	2	3.26923	4	0.571429	3.66667
469181	1	1	2	1	2	3	3	1	0	2	4.11538	2.2	1.28571	4.16667
469181	1	1	3	1	2	3	3	1	0	2	3.34615	2.8	#NULL!	3.66667
469326	1	1	1	0	8	1	1	0	1	0	3.69231	3.2	2.71429	3.66667
469326	1	1	2	0	8	1	1	0	1	0	3.80769	3.4	2.71429	3.83333
469326	1	1	3	0	8	1	1	0	1	0	3.76923	2.8	2.42857	4
471421	1	1	1	1	11	1	1	0	0	2	3.42308	2.6	1.71429	4
471421	1	1	2	1	11	1	1	0	0	2	3.76923	3	1.42857	3.5
471421	1	1	3	1	11	1	1	0	0	2	3.88462	3	2.42857	3.66667
479618	1	1	1	1	1	1	1	0	0	0	3.26923	2.8	2.14286	2.83333
479618	1	1	2	1	1	1	1	0	0	0	3.38462	2.4	2.14286	4
479618	1	1	3	1	1	1	1	0	0	0	3.73077	3.2	1.42857	3.83333
