# Supplementary material for: Mixed methods pilot evaluation of a gender-sensitivity training for HIV care providers in Uganda: Effects on providers and clients
Source: PLOS Glob Public Health. 2025 Sep 18;5(9):e0004247. doi: 10.1371/journal.pgph.0004247 (PMC12445538; doi:10.1371/journal.pgph.0004247)
Supplement: S10. Data — (XLSX) [file pgph.0004247.s011.xlsx]

## Sheet: Provider_wide_public
PID	clinic	arm	gender_1	agec_1	occupation_1	yearsinrole	yearsatclinic	HIVexp2	cadre2	EDU2	cGSC_1	cGSC_2	cGSC_3	COMSEm_1	COMSEm_2	COMSEm_3	EMPm_1	EMPm_2	EMPm_3	EMORm_1	EMORm_2	EMORm_3
1013	4	0	1	15	3	5	5	1	0	0	3.15385	3.26923	3.07692	3.4	3.2	4	4	3.66667	4	1.14286	1	2.57143
1239	4	0	1	16	2	5	2	0	1	2	3.5	3.73077	3.84615	4	3.8	3.8	3.33333	4.16667	4.16667	2.71429	0.285714	2.14286
1279	4	0	1	4	3	4	4	0	0	0	3.26923	3.19231	3.46154	3	3	3.2	3.33333	3.5	3.66667	1.57143	1.28571	1.42857
1705	4	0	1	17	7	10	9	1	0	0	3.65385	3.38462	#NULL!	3	4	#NULL!	4	4	#NULL!	0.857143	1.71429	#NULL!
2419	4	0	1	19	1	14	8	1	1	2	3.30769	3.23077	3.26923	4	3.4	4	4.16667	3	3.16667	1.71429	1.85714	2.42857
2440	4	0	1	15	5	6	6	1	0	2	3.34615	3.30769	3.65385	2.6	2.2	2.8	3.66667	2.66667	3.83333	2.14286	1.85714	3.28571
2497	4	0	1	7	4	3	3	0	0	0	3.5	3.42308	3.53846	3	3	3.4	3.66667	3.5	3.66667	1.85714	0.857143	1
2550	4	0	1	7	3	3	3	0	0	0	3.5	3.61538	3.23077	3	3.2	3.2	3.33333	3.16667	3.83333	1.57143	1.42857	1.42857
2572	4	0	1	13	2	3	2	1	1	2	3.61538	3.23077	3.53846	4	4	4	4.5	3.5	3.5	1.57143	1.71429	2.14286
2580	4	0	1	9	0	4	0	0	1	0	3.69231	3.46154	3.80769	3.8	4	4	3.66667	3.83333	4	2.71429	2.42857	2.85714
2606	4	0	1	19	1	10	10	1	1	2	3.73077	3.61538	3.92308	3.8	3	3.6	3.66667	3.83333	3.83333	2.14286	1	1.71429
2656	4	0	0	18	5	6	1	0	0	2	3.42308	3.61538	4.26923	3	4	3.2	4.33333	3.83333	3.66667	2.14286	2.28571	2.71429
2818	4	0	1	14	4	8	8	1	0	0	3.5	3.57692	3	3.4	3	3	2.66667	4	3.5	1.57143	1.28571	1.57143
2984	4	0	1	25	1	20	5	1	1	0	3.07692	3.5	3.46154	3	3	2.2	4.16667	3.66667	4.5	0.428571	2.42857	0.285714
3015	5	1	1	10	1	8	3	1	1	2	4.42308	3.80769	4.11538	4	2.6	3.2	5	5	3.33333	0.857143	2.42857	0.714286
3053	5	1	0	12	3	9	0	1	0	0	3.53846	4.57692	4.07692	1.6	4	3.4	3.83333	4.33333	3.66667	1.85714	2	1.42857
3515	5	1	0	43	7	20	20	1	0	0	3.61538	3.96154	3.38462	3.4	3	2	4	4.5	4.33333	1.71429	2.28571	2.42857
3627	5	1	1	0	3	0	0	0	0	0	4.26923	3.84615	3.73077	3.2	3.2	2.2	3.5	4	4	0.714286	1	2.14286
3730	5	1	1	38	3	24	24	1	0	0	3.53846	3.5	3.57692	3.2	3.8	3.2	3.83333	3.5	3.83333	2.14286	2.42857	1.71429
3810	5	1	1	23	1	12	9	1	1	2	4.61538	3.65385	4.69231	4	3.2	4	4.33333	3.5	4.66667	1	3.14286	2.71429
3889	5	1	0	10	5	7	2	1	0	2	3.84615	3.80769	4	3.4	3	3.6	3.83333	3.33333	3.83333	2.42857	2	1.42857
3951	5	1	0	44	8	20	12	1	0	0	3.23077	3.34615	3.76923	1.4	3.2	3.2	4	4	4	0.571429	0.857143	1.14286
4628	5	1	0	33	7	16	16	1	0	0	3.5	4.07692	3.73077	3	3.6	2.2	4	4.33333	4.16667	2	2.28571	2.14286
4934	5	1	1	20	2	14	3	1	1	2	4.46154	3.57692	3.84615	3.6	4	3.2	3.66667	3.5	4	0.857143	3	2.85714
4970	5	1	0	43	2	26	21	1	1	0	4.65385	4.15385	4.07692	2.6	4	3.2	3.16667	4.33333	4	2.71429	1.42857	1.71429
4978	5	1	1	7	1	3	2	0	1	2	4	4.19231	3.69231	4	3.6	2.4	3.66667	5	4	1.14286	1.14286	1.14286
11589	2	0	0	5	3	1	2	0	0	0	3.65385	3.42308	3.69231	3.8	3.8	2.6	3.33333	4	3.83333	2	1.57143	1.71429
14030	2	0	1	18	5	12	4	1	0	0	3.19231	3.57692	3.69231	3.4	4	3.4	3.66667	3.66667	4	2.14286	2	1.85714
14214	2	0	1	10	3	5	5	1	0	0	3.42308	3.30769	2.88462	3	3.2	3.6	3.66667	3.5	3	2.71429	0.428571	2
14343	2	0	1	5	1	2	2	0	1	2	3.5	3.5	3.65385	2.4	3	3	3	3.83333	3.66667	1.85714	0.571429	1.42857
14810	2	0	1	9	2	4	0	1	1	2	3.80769	3.26923	3.34615	3.2	3.6	3.8	4.33333	3.66667	4.5	1.71429	1.42857	2.71429
15628	2	0	0	13	4	2	2	0	0	0	3.46154	3.38462	3.38462	3.2	3.2	3.2	3	3.5	3.83333	2.42857	0.857143	2.71429
16059	2	0	0	4	3	3	3	0	0	0	3.34615	3.11538	3.38462	3.4	3.6	4	3.33333	3	3	3.28571	1.42857	0.285714
16190	2	0	1	9	2	2	2	0	1	2	3.80769	#NULL!	3.69231	3	#NULL!	2.8	3.5	#NULL!	3.83333	2.14286	#NULL!	1.28571
16746	2	0	1	5	4	0	0	0	0	0	3.15385	3.5	3.30769	2.8	3.8	3	3.66667	3.66667	3.33333	1.85714	2.14286	2.14286
16821	2	0	1	37	7	10	6	1	0	0	3.5	3.57692	3.65385	3.2	4	3.2	3.66667	3.66667	3.33333	1.71429	2.14286	3.28571
17265	2	0	1	21	3	2	5	1	0	0	3.65385	3.53846	3.5	2.8	3	2.6	3.33333	3.5	3.5	2.85714	2	2
18189	2	0	1	28	1	30	0	0	1	0	3.80769	3.69231	3.53846	3	3.6	3.2	3.66667	3.83333	3.66667	1.85714	2	2.71429
18656	2	0	0	16	5	11	8	1	0	2	3.69231	4.53846	3.46154	3.2	3.8	2.6	3.83333	3.16667	3	1.57143	2	3
18976	2	0	0	40	4	18	18	1	0	0	3.26923	3.38462	3.38462	3.2	3	2.8	3.66667	3.66667	3.66667	2.42857	1	3
19175	2	0	1	6	8	2	0	0	0	2	3.57692	3.57692	3.92308	2.8	3.6	2.8	3.5	3.66667	3.66667	2.57143	1.85714	2.57143
19592	2	0	0	4	8	0	0	0	0	2	3.80769	3.46154	3.57692	3.8	4	2.4	4.33333	3.83333	3.5	1.14286	1.57143	1.28571
23266	2	0	1	15	0	1	8	1	1	2	3.5	3.15385	3.76923	2	3.8	3.8	3.83333	3.66667	4.16667	2	0.714286	1.28571
25149	2	0	1	21	1	15	0	1	1	2	3.65385	3.23077	3.76923	3	3.4	2.6	3.83333	3.83333	3.5	2.14286	0.428571	1.42857
25497	2	0	1	7	1	3	3	0	1	2	3.5	3.19231	3.53846	2.8	4	3	3.33333	4	3	2.14286	2.14286	2.14286
25620	2	0	0	15	8	2	2	0	0	2	3.34615	3.53846	3.34615	3	3.2	2.4	3.33333	4	3.5	1.42857	1.85714	1.57143
25962	2	0	1	5	4	3	3	0	0	0	3.5	3.42308	3.5	3.6	3.2	2.6	4	3.66667	3.5	2.28571	2	1.42857
26815	2	0	1	8	7	4	2	0	0	0	3.57692	3.69231	3.69231	3	3	3.8	4	3.66667	3	2.42857	1.14286	4
28065	2	0	1	3	7	0	0	0	0	0	3.80769	#NULL!	#NULL!	2.8	#NULL!	#NULL!	4.16667	#NULL!	#NULL!	2.28571	#NULL!	#NULL!
28779	2	0	0	3	7	3	3	0	0	0	3.61538	3.5	3.23077	3	4	3.2	3.66667	4	3.5	2.28571	2	2
29228	2	0	0	31	4	3	3	0	0	0	3.65385	3.26923	3.34615	3	3.2	3.2	3.66667	3.83333	3.5	3.14286	1.28571	1.42857
30188	3	1	1	9	1	5	2	0	1	0	3.73077	4	3.76923	1.8	2.6	2.8	3.83333	3.66667	3.83333	2.85714	2.28571	2
31342	3	1	1	17	1	10	2	1	1	0	4.92308	4.07692	3.80769	3.2	3.2	2.8	4.33333	3.66667	3.83333	1.71429	2.14286	2.42857
31470	3	1	1	9	1	6	3	0	1	0	3.19231	4.07692	3.42308	3	2.6	2.8	4	4	4.16667	1.28571	0.714286	1.71429
33942	3	1	0	4	9	2	2	0	0	0	3.73077	4.61538	3.96154	3	2.4	3.6	3.83333	3.33333	4	0.142857	0.857143	0.714286
34480	3	1	1	10	2	4	7	1	1	0	3.03846	3.65385	3.46154	3	3.6	2.8	3.33333	2.66667	3.5	0.714286	1.57143	1.85714
34845	3	1	0	8	2	5	5	1	1	0	4.26923	4.57692	4.15385	4	3.8	3.2	3.66667	4.16667	4.16667	0.857143	2.57143	1.42857
34867	3	1	1	0	3	0	0	0	0	0	4.15385	4.57692	4.34615	4	3.2	3.2	4.33333	4	4	0	0	1.42857
34905	3	1	1	0	3	0	0	0	0	0	4.07692	4.19231	3.80769	3.8	3.6	3.2	3.33333	4.33333	4.16667	2.28571	1.85714	1.85714
36096	3	1	1	2	3	1	1	0	0	0	4.19231	4.5	4.19231	3.4	2.8	2.4	3.66667	3.83333	4.16667	0	2	1.85714
37399	3	1	1	29	1	23	2	1	1	2	4.03846	3.96154	3.34615	3.6	3.4	2.8	3	3.66667	3.5	2.14286	2.42857	2.28571
37940	3	1	1	3	3	0	0	0	0	0	3.53846	4.03846	3.61538	0.6	2.6	2	3.66667	4	3.83333	1.57143	1.71429	1.71429
38417	3	1	1	2	3	1	1	0	0	0	3.42308	4.42308	4	3	3.4	3.4	4	4.83333	4.33333	0.142857	1.71429	2
38506	3	1	1	9	4	4	4	0	0	0	3.46154	3.73077	3.65385	4	3.2	4	3.66667	3.83333	4.33333	2	1.85714	2.85714
38933	3	1	0	15	2	4	3	1	1	2	3.92308	4.30769	3.5	4	4	3.6	4.33333	4.66667	4	1.71429	2.14286	2.28571
43076	3	1	1	8	1	4	0	1	1	2	4	3.61538	3.65385	3.4	3	3.2	4	4	4	2.42857	2.85714	2.71429
43917	3	1	1	12	3	4	4	0	0	0	4.30769	4.19231	3.61538	3.4	2.6	2.6	3.83333	4.33333	3.66667	0.714286	1.85714	2
45657	3	1	1	5	4	0	0	0	0	2	3.65385	4.5	3.61538	2.4	3	2.4	3.66667	3.5	3.5	2.71429	3.57143	#NULL!
46114	3	1	1	17	1	11	1	1	1	2	3.92308	4.26923	3.61538	3.2	3.8	3.6	4.33333	4	3.66667	0.428571	2.57143	#NULL!
104981	0	0	0	26	7	3	4	0	0	0	3.15385	2.96154	3.19231	3	3.4	3.2	3	3.33333	3	2.28571	2.85714	1.28571
109568	0	0	1	5	3	4	4	0	0	0	3.34615	#NULL!	3.53846	3	#NULL!	3	3.66667	#NULL!	3.33333	1.57143	#NULL!	1.57143
110359	0	0	1	7	1	3	3	0	1	2	3.38462	3.53846	4.07692	3.2	3	4	3.33333	3.33333	4.83333	3.42857	3.14286	3.71429
113805	0	0	1	21	7	15	15	1	0	0	3.57692	3.34615	3.80769	3.4	3	3.2	4	3.66667	3.5	2.28571	2.42857	2
144425	0	0	0	13	8	7	3	0	0	2	3.65385	3.11538	3.30769	3.4	3	3	3.66667	3.66667	3.66667	1.57143	1.85714	1.71429
147883	0	0	0	0	5	0	0	0	0	0	3.80769	3.57692	3.23077	3.2	3.4	3.4	3	3.33333	3	2.57143	3.28571	1.14286
151256	0	0	1	19	2	4	3	0	1	0	3.76923	3.61538	3.80769	3.8	3.8	4	3.66667	3	3.33333	1.71429	3.42857	1.42857
157153	0	0	0	50	7	17	17	1	0	0	3.23077	3.30769	3.30769	3	3.2	4	3.66667	3	4	1.85714	2.14286	1.71429
168737	0	0	1	24	2	3	3	0	1	2	3.69231	3.26923	3.65385	3.6	3.4	3.2	3.16667	3.5	3.33333	2.71429	1.57143	2.57143
175755	0	0	0	8	5	3	0	0	0	2	3.92308	3.69231	3.76923	3	3	3	4	3.33333	3.66667	3.14286	2.85714	2.85714
182888	0	0	0	31	7	9	7	1	0	0	3.80769	3.65385	3.80769	3.2	3	2.4	3.66667	3.66667	3.16667	1.85714	1.57143	0
184587	0	0	0	17	2	3	3	0	1	2	3.65385	3.69231	3.84615	3.6	3	3.4	3.66667	3.66667	4.16667	2.57143	1.85714	2.71429
185709	0	0	1	7	0	3	1	0	1	2	3.65385	3.92308	4.5	3.6	4	4	3.33333	3.33333	4.33333	1.42857	1.28571	3.14286
191022	0	0	0	31	4	11	16	1	0	0	4.19231	3.57692	3.69231	3.6	3	3.6	4.33333	3.5	3.33333	1.14286	1.57143	2
200345	0	0	1	18	7	15	15	1	0	0	3.73077	3.07692	3.53846	3	3	3.6	3.66667	3.33333	3	1.85714	1.42857	1.57143
209208	0	0	1	11	3	2	4	0	0	0	3.30769	3.65385	3.69231	3.2	3.6	3.8	3.33333	3.5	3.66667	1.28571	3.28571	1.57143
211752	0	0	0	25	0	8	6	1	1	2	3.69231	3.69231	4.03846	3.2	3.8	3	4	3.33333	3	1	1.57143	1.71429
221063	0	0	1	19	8	11	11	1	0	2	3.73077	3.80769	3.92308	3.2	2.6	3.2	3.33333	3.5	2.33333	2.14286	2.14286	2.57143
222479	0	0	0	12	8	2	2	0	0	2	3.03846	3	3.19231	3	3	3.2	3	3	3.16667	3	3.28571	4
229366	0	0	0	4	4	1	1	0	0	0	3.73077	3.73077	3.46154	3.4	3.4	3.6	3.83333	3.66667	3.5	2.28571	1.85714	1.42857
229536	0	0	1	30	1	26	26	1	1	0	3.5	3.30769	3.5	2.4	3	2.8	4	3.66667	4	1.57143	2	1.57143
232476	0	0	1	23	7	16	16	1	0	0	3.53846	3.42308	3.88462	3	3.4	3	3	3.66667	3.66667	1.57143	2.71429	1.71429
232853	0	0	1	5	3	0	0	0	0	0	3.69231	3.38462	3.34615	3	2.8	3.2	3.66667	3.33333	3	1.85714	3	2.57143
233724	0	0	1	12	7	3	3	0	0	0	3.11538	3.46154	3.26923	3.6	3	3.6	3.66667	3	3.83333	1.42857	2.28571	2
233881	0	0	1	17	3	7	7	1	0	0	3.61538	3.53846	3.65385	2.8	3	3	3.33333	3.66667	4	1.85714	1.85714	1.71429
235721	0	0	1	32	1	27	12	1	1	0	3.42308	3.46154	3.88462	3.6	2.8	3	3	3	3.33333	1.71429	2	3
235826	0	0	0	35	3	15	15	1	0	0	3.46154	3.38462	3.61538	3	3.4	3.6	3.5	3.33333	4.16667	2.71429	2.57143	1.85714
237372	0	0	1	4	8	0	0	0	0	2	3.19231	3.15385	3.57692	2	3.2	3.4	3.66667	3.33333	3.66667	1.71429	0.285714	1.85714
237523	0	0	1	24	7	14	13	1	0	0	3.42308	3.46154	3.80769	3	3.2	3.2	3	3.33333	4	2	2.28571	2
243517	0	0	0	14	0	8	7	1	1	2	4.15385	#NULL!	#NULL!	3	#NULL!	#NULL!	3.83333	#NULL!	#NULL!	2	#NULL!	#NULL!
247204	0	0	0	9	8	2	2	0	0	2	3.69231	3.80769	3.61538	3.6	3	4	3.66667	4.16667	4.5	1.85714	2.42857	2.28571
249124	0	0	1	31	1	25	3	0	1	2	3.34615	#NULL!	3.23077	3	#NULL!	3	3.33333	#NULL!	4	2.57143	#NULL!	2.71429
249147	0	0	1	39	1	35	3	1	1	0	3.69231	3.61538	3.5	3.6	3	3.8	3.16667	3.66667	4	0.714286	1.42857	1.28571
251259	0	0	1	6	3	5	0	1	0	0	3.34615	3.42308	3.92308	3.8	3	3	3.83333	3.33333	4	1.14286	1	4
252673	0	0	1	10	2	3	3	0	1	2	3.46154	3.46154	3.92308	3.2	3	4	3.33333	3.33333	3.66667	1.14286	2.14286	3
259052	0	0	1	39	1	30	12	1	1	0	4.23077	3.88462	4	2.6	2.6	2.6	3.83333	3.5	4	0.571429	2.28571	1.85714
263676	0	0	1	13	5	6	5	1	0	0	3.76923	3.69231	3.61538	2.8	2.8	3.6	4	4.33333	3.66667	3	3.28571	1.42857
265570	0	0	1	6	8	2	2	0	0	0	3.5	3.46154	3.42308	3	2.4	2.6	3.33333	3	3.33333	2.14286	1.71429	2.71429
271162	0	0	1	10	8	7	7	1	0	0	3.42308	3	3.57692	2.8	2.4	3.4	3	3.33333	3.33333	2.28571	2.42857	2.28571
276467	0	0	1	12	3	3	3	0	0	0	3.80769	3.38462	3.42308	3	2.8	2.8	3.83333	3.5	3.33333	2.28571	2.57143	1.57143
277604	0	0	1	10	0	7	2	0	1	2	3.53846	3.96154	4.57692	3	3.2	4	3.66667	3.33333	4.16667	2.71429	2.42857	2.71429
278102	0	0	1	21	1	18	5	1	1	0	3.5	3.61538	4.19231	3	3.2	3.8	3.83333	3.33333	4	2.57143	0.285714	1.14286
283536	0	0	1	2	4	1	1	0	0	0	3.38462	3.65385	3.5	2.6	3	3	4	3.66667	3.16667	1.42857	2.42857	1.42857
298324	0	0	1	29	2	6	6	1	1	0	3.69231	3.38462	3.73077	3	3	3.8	3.66667	3.66667	4	2	2.14286	2.85714
303028	1	1	1	13	2	7	7	1	1	0	3.88462	3.61538	3.84615	3.4	3.4	2.8	3.66667	3.66667	3.66667	2	2.14286	1
305361	1	1	1	11	3	1	1	0	0	0	3.42308	3.38462	3.73077	3	3.6	3.2	4	3.16667	4	2.71429	2.42857	2.57143
308924	1	1	1	9	5	4	4	1	0	2	4	3.57692	4.38462	3.6	3.2	3.4	3.66667	4	4.16667	1.85714	2.42857	2.85714
320532	1	1	0	22	0	17	6	1	1	0	4.15385	4.23077	4.23077	3	3.8	3.4	4.33333	4	3.33333	0.571429	2	2.57143
327632	1	1	1	3	3	1	1	0	0	0	3.26923	3.26923	3.53846	1	2.4	1.8	4	3.66667	3.83333	1.28571	0.571429	#NULL!
329595	1	1	1	3	3	1	1	0	0	0	3.61538	3.65385	3.69231	2.6	3.2	2.8	4	3.16667	4.16667	0.714286	0.857143	1.28571
337415	1	1	1	12	2	4	1	1	1	2	3.69231	3.73077	#NULL!	3.4	3.8	#NULL!	3.33333	3.5	#NULL!	1.14286	2.14286	#NULL!
345035	1	1	1	6	8	3	3	0	0	0	3.65385	4.30769	4.07692	3.8	3.2	2	3.5	3.66667	3.66667	3	2.28571	1.71429
358608	1	1	1	24	1	20	2	1	1	2	3.73077	4.34615	3.57692	2.8	3.6	3.4	3.83333	3.83333	3.66667	2.57143	2.14286	2.85714
361591	1	1	1	11	2	3	2	0	1	2	4.07692	4.19231	3.92308	3.6	3.6	3.2	3.5	4	3.5	2.85714	1.85714	2.57143
386289	1	1	1	8	9	0	0	0	0	0	3.65385	3.73077	3.65385	1.8	2	1.8	3.16667	3.33333	4.16667	0.571429	0.428571	0.428571
387754	1	1	1	4	3	1	1	0	0	0	3.23077	3.34615	3.57692	2.6	3.2	2.2	3.66667	4.16667	3.83333	0.142857	0	#NULL!
401638	1	1	1	8	2	6	3	1	1	2	4	4.07692	4.07692	4	4	3.4	4	3.83333	3.66667	2	2.57143	2.71429
404783	1	1	0	5	0	4	2	0	1	2	3.84615	3.96154	3.69231	3.2	3	3.8	3.66667	3.83333	3.66667	3	2.28571	2.85714
404971	1	1	1	7	3	2	5	1	0	0	3.57692	3.88462	4.23077	2.6	3.6	2.8	4.33333	3.83333	4	2	2	2.57143
408196	1	1	1	25	3	3	14	1	0	0	3.61538	#NULL!	4.23077	3	#NULL!	3	4	#NULL!	4.5	3.14286	#NULL!	1
419801	1	1	1	7	4	0	0	0	0	2	3.61538	3.88462	3.80769	3.6	2.4	3	3.66667	3.16667	3.83333	1.57143	1.28571	2.57143
432291	1	1	0	6	3	2	2	0	0	0	3.96154	4.34615	4.26923	3.2	3.8	3	4	3.66667	3.83333	2.42857	1.57143	2.71429
433798	1	1	0	21	3	3	3	1	0	0	3.5	4.07692	3.84615	3.8	4	3	3.66667	4.33333	4.66667	0.857143	0.857143	1.85714
435703	1	1	1	21	1	15	15	0	1	0	3.96154	3.88462	3.80769	2.6	2.6	3.2	3	4	4.33333	2	1.42857	1.42857
438537	1	1	1	19	7	14	13	1	0	0	3.84615	3.53846	3.19231	2.8	3	3	3.33333	3.33333	3.83333	1	3	1.71429
441476	1	1	1	5	9	1	1	0	0	0	3.84615	3.73077	4.26923	3	3.4	3	3.33333	3.33333	3.33333	1.85714	1.85714	2.42857
444205	1	1	1	16	4	2	2	0	0	2	3.19231	3.73077	3.30769	2.6	2.8	3.4	3.83333	3.5	3.66667	2.57143	2.85714	2.57143
451092	1	1	0	12	8	6	5	1	0	2	3.73077	3.96154	3.80769	4	4	3.4	3.33333	3.83333	3.83333	3.28571	3.14286	3
452734	1	1	1	20	1	20	0	1	1	2	3.19231	3.76923	3.73077	2.4	4	3.2	3.66667	3.66667	4.16667	1.57143	3.14286	3
454176	1	1	1	12	1	7	6	1	1	2	3.84615	4.46154	4.30769	3	3.2	3.6	3.83333	4	4	3	3	2.85714
467863	1	1	0	5	3	1	1	0	0	0	3.76923	3.61538	3.53846	2.8	2.4	2.2	3.66667	3.66667	3.66667	1.28571	1.42857	1.28571
469181	1	1	1	2	3	3	3	1	0	2	3.26923	4.11538	3.34615	4	2.2	2.8	3.66667	4.16667	3.66667	0.571429	1.28571	#NULL!
469326	1	1	0	8	0	1	1	0	1	0	3.69231	3.80769	3.76923	3.2	3.4	2.8	3.66667	3.83333	4	2.71429	2.71429	2.42857
471421	1	1	1	11	4	1	1	0	0	2	3.42308	3.76923	3.88462	2.6	3	3	4	3.5	3.66667	1.71429	1.42857	2.42857
479618	1	1	1	1	3	1	1	0	0	0	3.26923	3.38462	3.73077	2.8	2.4	3.2	2.83333	4	3.83333	2.14286	2.14286	1.42857
